# Supplementary material for: A phenome-guided drug repositioning through a latent variable model
Source: BMC Bioinformatics. 2014 Aug 8;15(1):267. doi: 10.1186/1471-2105-15-267 (PMC4137076; doi:10.1186/1471-2105-15-267)
Supplement: Supplementary file 1 — Additional file 1: Table S1: Suggested pairs were provided along with their probabilities, ranks, off-system use, and literature mining results. (XLSX 504 KB) [file 12859_2014_6538_MOESM1_ESM.xlsx]

## Sheet: SuppT1
Predicted alternative indications						off-systems use			Verification by co-occurrence based text-mining in PubMed
Pubchem CID	Drug names	New Indication	Range	Probability	Rank	WHO ATC (Therapeutic categories)	Topest level of MESH disease hierarchy	off systems=1	No of. co-query	No. of drug related refs	No. of disease related refs	tanimoto correlation coefficient
2524	1,25-dihydroxyvitamin D3	diabetes	20	0.024823	1	NA	NA	NA	70	4295	330561	0.000209089
2524	1,25-dihydroxyvitamin D3	renal disease	20	0.021752	2	NA	Male Urogenital Diseases	NA	33	4295	41389	0.000722876
2524	1,25-dihydroxyvitamin D3	weight loss	20	0.015627	3	NA	NA	NA	9	4295	55053	0.000151671
2524	1,25-dihydroxyvitamin D3	type 2 diabetes	20	0.015548	4	NA	NA	NA	6	4295	65540	8.59e-05
2524	1,25-dihydroxyvitamin D3	conjunctivitis	20	0.01384	5	NA	Eye Diseases	NA	0	4295	8795	0
2524	1,25-dihydroxyvitamin D3	hyperglycemia	20	0.013759	6	NA	Nutritional and Metabolic Diseases	NA	6	4295	27998	0.000185833
2524	1,25-dihydroxyvitamin D3	stressed	20	0.011951	7	NA	NA	NA	1	4295	32573	2.71e-05
2524	1,25-dihydroxyvitamin D3	Chancroid	20	0.011628	8	NA	NA	NA	0	4295	819	0
2524	1,25-dihydroxyvitamin D3	infections	20	0.010494	9	NA	Bacterial Infections and Mycoses	NA	17	4295	342856	4.9e-05
2524	1,25-dihydroxyvitamin D3	hypercalcemia	20	0.010485	10	NA	Nutritional and Metabolic Diseases	NA	198	4295	10845	0.0132512
2524	1,25-dihydroxyvitamin D3	Trachoma	20	0.010211	11	NA	NA	NA	0	4295	3362	0
2524	1,25-dihydroxyvitamin D3	syphilis	20	0.009921	12	NA	Bacterial Infections and Mycoses	NA	1	4295	20164	4.09e-05
2524	1,25-dihydroxyvitamin D3	acne	20	0.009448	13	NA	NA	NA	2	4295	11303	0.000128238
2524	1,25-dihydroxyvitamin D3	influenzae	20	0.009363	14	NA	NA	NA	0	4295	17309	0
2524	1,25-dihydroxyvitamin D3	Fever	20	0.009205	15	NA	NA	NA	6	4295	121673	4.76e-05
2524	1,25-dihydroxyvitamin D3	PMS	20	0.008986	17	NA	NA	NA	1	4295	3538	0.000127681
2524	1,25-dihydroxyvitamin D3	intestinal amebiasis	20	0.008926	18	NA	NA	NA	0	4295	533	0
2524	1,25-dihydroxyvitamin D3	amebiasis	20	0.008907	19	NA	NA	NA	0	4295	3209	0
2524	1,25-dihydroxyvitamin D3	Inclusion conjunctivitis	20	0.008629	20	NA	NA	NA	0	4295	258	0
148121	10-propargyl-10-deazaaminopterin	cancer	3	0.01559	1	NA	NA	NA	6	12	1046154	5.74e-06
148121	10-propargyl-10-deazaaminopterin	infections	3	0.013689	3	NA	Bacterial Infections and Mycoses	NA	0	12	342856	0
5229711	15(S) 15-methyl prostaglandin F2 alpha	hypertension	7	0.032615	1	NA	Cardiovascular Diseases	NA	0	64	278575	0
5229711	15(S) 15-methyl prostaglandin F2 alpha	pain	7	0.013261	2	NA	Nervous System Diseases	NA	1	64	407412	2.45e-06
5229711	15(S) 15-methyl prostaglandin F2 alpha	infections	7	0.011833	3	NA	Bacterial Infections and Mycoses	NA	1	64	342856	2.92e-06
5229711	15(S) 15-methyl prostaglandin F2 alpha	angina	7	0.011773	4	NA	Cardiovascular Diseases	NA	0	64	44561	0
5229711	15(S) 15-methyl prostaglandin F2 alpha	blocking	7	0.011392	5	NA	NA	NA	0	64	95680	0
5229711	15(S) 15-methyl prostaglandin F2 alpha	Infarction	7	0.010659	7	NA	NA	NA	0	64	170410	0
6238	17-hydroxyprogesterone	obstruction	2	0.015548	1	NA	NA	NA	3	1795	112189	2.63e-05
6238	17-hydroxyprogesterone	pain	2	0.015128	2	NA	Nervous System Diseases	NA	8	1795	407412	1.96e-05
9904	19-nortestosterone	hyper	2	0.026134	1	NA	NA	NA	0	777	19045	0
9904	19-nortestosterone	cancer	2	0.025843	2	NA	NA	NA	54	777	1046154	5.16e-05
5718	2',3'-dideoxycytidine	tumor	7	0.01612	2	NA	NA	NA	14	418	769354	1.82e-05
5718	2',3'-dideoxycytidine	gout	7	0.014727	3	NA	Musculoskeletal Diseases	NA	0	418	8321	0
5718	2',3'-dideoxycytidine	solid tumors	7	0.011765	4	NA	NA	NA	1	418	23132	4.25e-05
5718	2',3'-dideoxycytidine	acute gout	7	0.011472	5	NA	NA	NA	0	418	498	0
5718	2',3'-dideoxycytidine	hyperuricemia	7	0.011445	6	NA	NA	NA	0	418	4159	0
5718	2',3'-dideoxycytidine	ulcer	7	0.011023	7	NA	NA	NA	0	418	73101	0
4739	2'-deoxycoformycin	cancer	5	0.01609	1	NA	NA	NA	18	418	1046154	1.72e-05
4739	2'-deoxycoformycin	hypertension	5	0.010541	2	NA	Cardiovascular Diseases	NA	0	418	278575	0
4739	2'-deoxycoformycin	tumor	5	0.01024	3	NA	NA	NA	28	418	769354	3.64e-05
4739	2'-deoxycoformycin	death	5	0.009147	5	NA	NA	NA	16	418	464998	3.44e-05
4075	5-aminosalicylic acid	renal cell carcinoma	21	0.031975	1	NA	NA	NA	0	1470	22164	0
4075	5-aminosalicylic acid	carcinoma	21	0.029561	2	NA	Neoplasms	NA	21	1470	431131	4.85e-05
4075	5-aminosalicylic acid	Metastatic renal cell carcinoma	21	0.021146	5	NA	NA	NA	0	1470	3406	0
4075	5-aminosalicylic acid	cancer	21	0.0146	7	NA	NA	NA	103	1470	1046154	9.83e-05
4075	5-aminosalicylic acid	PMS	21	0.014505	8	NA	NA	NA	0	1470	3538	0
4075	5-aminosalicylic acid	tumor	21	0.014124	10	NA	NA	NA	52	1470	769354	6.75e-05
4075	5-aminosalicylic acid	disease progression	21	0.012285	12	NA	NA	NA	1	1470	41856	2.31e-05
4075	5-aminosalicylic acid	postmenopausal osteoporosis	21	0.011202	19	NA	NA	NA	0	1470	3340	0
16886	5-aza-2'-deoxycytidine	prostate	7	0.03532	2	NA	NA	NA	142	2274	123252	0.00113252
16886	5-aza-2'-deoxycytidine	prostate cancer	7	0.030903	4	NA	NA	NA	109	2274	70494	0.00150016
16886	5-aza-2'-deoxycytidine	adrenal hyperplasia	7	0.029049	6	NA	NA	NA	0	2274	4864	0
16886	5-aza-2'-deoxycytidine	precocious puberty	7	0.028962	7	NA	NA	NA	0	2274	3031	0
1805	5-azacytidine	prostate	9	0.035063	2	NA	NA	NA	39	2451	123252	0.000310351
1805	5-azacytidine	prostate cancer	9	0.030709	4	NA	NA	NA	31	2451	70494	0.000425158
1805	5-azacytidine	adrenal hyperplasia	9	0.029599	6	NA	NA	NA	0	2451	4864	0
1805	5-azacytidine	precocious puberty	9	0.029514	7	NA	NA	NA	0	2451	3031	0
1805	5-azacytidine	congenital adrenal hyperplasia	9	0.029435	8	NA	NA	NA	0	2451	3663	0
1805	5-azacytidine	puberty	9	0.028568	9	NA	NA	NA	0	2451	21137	0
3366	5-fluorocytosine	arthritis	9	0.017122	2	NA	Musculoskeletal Diseases	NA	12	1580	127809	9.28e-05
3366	5-fluorocytosine	rheumatoid arthritis	9	0.013875	3	NA	NA	NA	1	1580	78660	1.25e-05
3366	5-fluorocytosine	pain	9	0.013583	4	NA	Nervous System Diseases	NA	11	1580	407412	2.69e-05
3366	5-fluorocytosine	osteoarthritis	9	0.010589	7	NA	NA	NA	5	1580	36022	0.000132989
3366	5-fluorocytosine	pneumoniae	9	0.009059	8	NA	NA	NA	1	1580	41253	2.33e-05
3385	5-fluorouracil	Lung Cancer	22	0.031392	3	NA	NA	NA	394	24612	90719	0.00342796
3385	5-fluorouracil	tumor	22	0.031331	4	NA	NA	NA	6617	24612	769354	0.00840415
3385	5-fluorouracil	carcinoma of the cervix	22	0.020683	7	NA	NA	NA	52	24612	4880	0.0017663
3385	5-fluorouracil	sarcomas	22	0.018969	8	NA	NA	NA	29	24612	16874	0.00069952
3385	5-fluorouracil	melanoma	22	0.018668	9	NA	NA	NA	223	24612	77343	0.00219203
3385	5-fluorouracil	lymphoma	22	0.018478	11	NA	Neoplasms	NA	139	24612	113807	0.00100521
3385	5-fluorouracil	Brain tumors	22	0.015213	13	NA	NA	NA	47	24612	16667	0.00113989
3385	5-fluorouracil	neuroblastoma	22	0.013246	15	NA	NA	NA	23	24612	27138	0.000444642
3385	5-fluorouracil	osteosarcoma	22	0.013073	16	NA	Neoplasms	NA	29	24612	14530	0.000741441
3385	5-fluorouracil	rhabdomyosarcoma	22	0.012331	17	NA	Neoplasms	NA	18	24612	8551	0.000543068
3385	5-fluorouracil	Small Cell Lung Cancer	22	0.011382	19	NA	NA	NA	240	24612	35212	0.00402793
3385	5-fluorouracil	testicular cancer	22	0.011061	20	NA	NA	NA	4	24612	4448	0.000137665
3385	5-fluorouracil	Mesothelioma	22	0.010527	22	NA	NA	NA	39	24612	11144	0.00109192
667490	6-mercaptopurine	multiple myeloma	16	0.021246	11	NA	Neoplasms	NA	0	3241	24443	0
667490	6-mercaptopurine	ADVERSE REACTIONS	16	0.010477	14	NA	NA	NA	24	3241	18956	0.0010824
667490	6-mercaptopurine	lymphosarcoma	16	0.010255	15	NA	NA	NA	5	3241	3659	0.000725163
667490	6-mercaptopurine	ovarian cancer	16	0.009741	16	NA	NA	NA	5	3241	33772	0.000135106
2723601	6-thioguanine	lymphatic leukemia	10	0.038442	3	NA	NA	NA	1	2251	1857	0.000243487
2723601	6-thioguanine	cancer	10	0.03069	4	NA	NA	NA	188	2251	1046154	0.000179352
2723601	6-thioguanine	acute lymphoblastic leukemia	10	0.029154	5	NA	NA	NA	85	2251	17963	0.00422276
2723601	6-thioguanine	chronic lymphatic leukemia	10	0.022861	8	NA	NA	NA	0	2251	919	0
4114	8-methoxypsoralen	dermatoses	5	0.029268	1	NA	NA	NA	22	1757	7017	0.00251371
4114	8-methoxypsoralen	bronchitis	5	0.018999	2	NA	Respiratory Tract Diseases	NA	1	1757	18301	4.99e-05
4114	8-methoxypsoralen	dermatitis	5	0.018952	3	NA	Skin and Connective Tissue Diseases	NA	29	1757	40980	0.00067903
4114	8-methoxypsoralen	asthma	5	0.016777	4	NA	NA	NA	1	1757	109129	9.02e-06
4114	8-methoxypsoralen	chronic bronchitis	5	0.01517	5	NA	Respiratory Tract Diseases	NA	0	1757	8859	0
65014	AMD3100	cancer	2	0.014871	1	NA	NA	NA	129	722	1046154	0.000123239
65014	AMD3100	infections	2	0.013735	2	NA	Bacterial Infections and Mycoses	NA	23	722	342856	6.69e-05
2578	BCNU	carcinoma	15	0.026185	2	NA	Neoplasms	NA	150	2652	431131	0.000345915
2578	BCNU	Lung Cancer	15	0.021172	4	NA	NA	NA	31	2652	90719	0.000332119
2578	BCNU	ovarian cancer	15	0.019587	5	NA	NA	NA	10	2652	33772	0.00027462
2578	BCNU	breast cancer	15	0.017247	6	NA	NA	NA	70	2652	172576	0.000399639
2578	BCNU	seizure	15	0.015618	7	NA	NA	NA	10	2652	44464	0.000212287
2578	BCNU	carcinoma of the cervix	15	0.013406	9	NA	NA	NA	0	2652	4880	0
2578	BCNU	sarcomas	15	0.012362	10	NA	NA	NA	10	2652	16874	0.0005124
2578	BCNU	head and neck cancer	15	0.012021	11	NA	NA	NA	0	2652	13888	0
2578	BCNU	epilepsy	15	0.011546	13	NA	NA	NA	5	2652	70834	6.8e-05
2578	BCNU	cancer of the bladder	15	0.011414	14	NA	NA	NA	0	2652	779	0
3636	Buscopan	ulcer	4	0.020449	1	NA	NA	NA	1	252	73101	1.36e-05
3636	Buscopan	pain	4	0.015856	2	NA	Nervous System Diseases	NA	33	252	407412	8.1e-05
3636	Buscopan	infections	4	0.009494	3	NA	Bacterial Infections and Mycoses	NA	1	252	342856	2.91e-06
3636	Buscopan	duodenal ulcer	4	0.009423	4	NA	NA	NA	0	252	15090	0
121396	CARBAMYLGLUTAMIC ACID	Geriatric	2	0.014687	1	NA	NA	NA	0	0	27820	0
121396	CARBAMYLGLUTAMIC ACID	infections	2	0.014305	2	NA	Bacterial Infections and Mycoses	NA	0	0	342856	0
16129703	CGP 39393	Myocardial Infarction	5	0.048861	1	NA	NA	NA	1	30	132521	7.54e-06
16129703	CGP 39393	Infarction	5	0.047865	2	NA	NA	NA	1	30	170410	5.87e-06
16129703	CGP 39393	angina	5	0.034088	3	NA	Cardiovascular Diseases	NA	1	30	44561	2.24e-05
16129703	CGP 39393	death	5	0.02818	4	NA	NA	NA	1	30	464998	2.15e-06
25074886	Cetrorelix	obstruction	1	0.026473	1	NA	NA	NA	1	437	112189	8.88e-06
401	D-cycloserine	hypertension	5	0.009783	2	NA	Cardiovascular Diseases	NA	0	889	278575	0
401	D-cycloserine	pain	5	0.009024	3	NA	Nervous System Diseases	NA	6	889	407412	1.47e-05
401	D-cycloserine	seizure	5	0.008958	4	NA	NA	NA	11	889	44464	0.000242601
401	D-cycloserine	death	5	0.008681	5	NA	NA	NA	8	889	464998	1.72e-05
4727	D-penicillamine	grand mal	26	0.026263	1	NA	Nervous System Diseases	NA	0	3071	1274	0
4727	D-penicillamine	absence seizures	26	0.025967	2	NA	NA	NA	0	3071	1291	0
4727	D-penicillamine	seizure	26	0.023551	3	NA	NA	NA	2	3071	44464	4.21e-05
4727	D-penicillamine	epilepsy	26	0.020327	5	NA	NA	NA	4	3071	70834	5.41e-05
4727	D-penicillamine	remission	26	0.016892	8	NA	NA	NA	62	3071	83462	0.000717003
4727	D-penicillamine	pain	26	0.016318	9	NA	Nervous System Diseases	NA	58	3071	407412	0.000141317
4727	D-penicillamine	Genital Herpes	26	0.015774	10	NA	NA	NA	0	3071	2655	0
4727	D-penicillamine	Herpes Zoster	26	0.015251	12	NA	NA	NA	2	3071	6827	0.000202102
4727	D-penicillamine	herpes labialis	26	0.014842	13	NA	NA	NA	0	3071	558	0
4727	D-penicillamine	herpes simplex	26	0.014173	14	NA	Virus Diseases	NA	0	3071	34536	0
4727	D-penicillamine	hyperthyroidism	26	0.014051	15	NA	Endocrine System Diseases	NA	1	3071	16777	5.04e-05
4727	D-penicillamine	herpes	26	0.013352	16	NA	NA	NA	2	3071	50319	3.75e-05
4727	D-penicillamine	infections	26	0.01204	17	NA	Bacterial Infections and Mycoses	NA	19	3071	342856	5.49e-05
4727	D-penicillamine	PMS	26	0.011818	18	NA	NA	NA	0	3071	3538	0
4727	D-penicillamine	tonic - clonic seizures	26	0.011039	19	NA	NA	NA	0	3071	2609	0
4727	D-penicillamine	Neuralgia	26	0.010882	20	NA	NA	NA	0	3071	8937	0
4727	D-penicillamine	Sexually transmitted diseases	26	0.010679	21	NA	NA	NA	0	3071	9597	0
4727	D-penicillamine	Chickenpox	26	0.010597	22	NA	NA	NA	0	3071	2025	0
4727	D-penicillamine	crusts	26	0.010516	23	NA	NA	NA	0	3071	892	0
4727	D-penicillamine	Neonatal Herpes Simplex	26	0.010516	24	NA	NA	NA	0	3071	301	0
4727	D-penicillamine	anemia	26	0.010316	26	NA	Hemic and Lymphatic Diseases	NA	44	3071	81387	0.000521241
27991	DDAVP	weight loss	26	0.025088	3	NA	NA	NA	2	2070	55053	3.5e-05
27991	DDAVP	pain	26	0.021594	4	NA	Nervous System Diseases	NA	18	2070	407412	4.4e-05
27991	DDAVP	infections	26	0.01977	5	NA	Bacterial Infections and Mycoses	NA	18	2070	342856	5.22e-05
27991	DDAVP	Fever	26	0.016856	6	NA	NA	NA	7	2070	121673	5.66e-05
27991	DDAVP	anorexia	26	0.016707	7	NA	NA	NA	1	2070	22347	4.1e-05
27991	DDAVP	vomiting	26	0.013982	8	NA	NA	NA	2	2070	47899	4e-05
27991	DDAVP	nausea	26	0.013749	9	NA	NA	NA	5	2070	42400	0.000112448
27991	DDAVP	obesity	26	0.013556	10	NA	Nutritional and Metabolic Diseases	NA	8	2070	137155	5.75e-05
27991	DDAVP	anemia	26	0.012595	11	NA	Hemic and Lymphatic Diseases	NA	20	2070	81387	0.000239702
27991	DDAVP	coronary artery disease	26	0.012424	12	NA	Cardiovascular Diseases	NA	3	2070	60142	4.82e-05
27991	DDAVP	artery disease	26	0.0123	13	NA	NA	NA	3	2070	64427	4.51e-05
27991	DDAVP	prostate	26	0.011659	14	NA	NA	NA	4	2070	123252	3.19e-05
27991	DDAVP	teratogenicity	26	0.01066	15	NA	NA	NA	0	2070	3590	0
27991	DDAVP	abdominal pain	26	0.010484	16	NA	NA	NA	3	2070	37632	7.56e-05
27991	DDAVP	ADVERSE REACTIONS	26	0.01016	17	NA	NA	NA	9	2070	18956	0.000428225
27991	DDAVP	Interactions	26	0.009591	18	NA	NA	NA	20	2070	432820	4.6e-05
27991	DDAVP	allergic reactions	26	0.008918	19	NA	Immune System Diseases	NA	1	2070	9049	8.99e-05
27991	DDAVP	hepatitis	26	0.008674	20	NA	Digestive System Diseases	NA	14	2070	163100	8.48e-05
27991	DDAVP	Malabsorption	26	0.00831	21	NA	NA	NA	0	2070	10362	0
27991	DDAVP	hypertension	26	0.008167	22	NA	Cardiovascular Diseases	NA	34	2070	278575	0.000121164
27991	DDAVP	nursing	26	0.008158	23	NA	NA	NA	4	2070	194614	2.03e-05
27991	DDAVP	irritable	26	0.008156	24	NA	NA	NA	0	2070	10303	0
27991	DDAVP	gingival bleeding	26	0.007985	25	NA	NA	NA	5	2070	1240	0.00151286
27991	DDAVP	tumor	26	0.007759	26	NA	NA	NA	44	2070	769354	5.7e-05
3009	DFMO	infections	4	0.034738	1	NA	Bacterial Infections and Mycoses	NA	26	1495	342856	7.55e-05
3009	DFMO	dermatoses	4	0.020271	2	NA	NA	NA	0	1495	7017	0
3009	DFMO	dermatitis	4	0.016623	3	NA	Skin and Connective Tissue Diseases	NA	0	1495	40980	0
3009	DFMO	tinea	4	0.012222	4	NA	NA	NA	0	1495	3893	0
25074470	Decapeptyl	incontinence	5	0.024713	1	NA	Male Urogenital Diseases	NA	0	208	34763	0
25074470	Decapeptyl	overactive bladder	5	0.023827	2	NA	NA	NA	0	208	3458	0
25074470	Decapeptyl	urge urinary incontinence	5	0.023827	3	NA	NA	NA	0	208	418	0
25074470	Decapeptyl	urinary incontinence	5	0.023827	4	NA	NA	NA	0	208	16941	0
25074470	Decapeptyl	infections	5	0.020996	5	NA	Bacterial Infections and Mycoses	NA	0	208	342856	0
9962850	Gadofosveset	hypertension	3	0.065368	1	NA	Cardiovascular Diseases	NA	1	143	278575	3.59e-06
9962850	Gadofosveset	essential hypertension	3	0.05027	2	NA	NA	NA	0	143	20460	0
9962850	Gadofosveset	diabetes	3	0.022278	3	NA	NA	NA	2	143	330561	6.05e-06
153921	Gd-DTPA-BMA	cancer	2	0.018003	1	NA	NA	NA	9	153	1046154	8.6e-06
153921	Gd-DTPA-BMA	tumor	2	0.017947	2	NA	NA	NA	21	153	769354	2.73e-05
71362	Hoe 140	itch	2	0.02512	1	NA	NA	NA	0	1036	2716	0
71362	Hoe 140	infections	2	0.019436	2	NA	Bacterial Infections and Mycoses	NA	1	1036	342856	2.91e-06
104741	ICI 182,780	hypertension	4	0.017067	1	NA	Cardiovascular Diseases	NA	10	1580	278575	3.57e-05
104741	ICI 182,780	diabetes	4	0.01529	2	NA	NA	NA	3	1580	330561	9.03e-06
104741	ICI 182,780	angioedema	4	0.012781	4	NA	Cardiovascular Diseases	NA	0	1580	3964	0
40976	Implanon	bleeding	6	0.020955	1	NA	NA	NA	61	230	137388	0.000443453
40976	Implanon	carcinoma	6	0.020886	2	NA	Neoplasms	NA	1	230	431131	2.32e-06
40976	Implanon	cancer	6	0.019327	3	NA	NA	NA	0	230	1046154	0
40976	Implanon	hyperplasia	6	0.019019	4	NA	NA	NA	1	230	70274	1.42e-05
40976	Implanon	uterine bleeding	6	0.016441	5	NA	Female Urogenital Diseases and Pregnancy Complications	NA	4	230	3257	0.00114843
40976	Implanon	pain	6	0.015291	6	NA	Nervous System Diseases	NA	17	230	407412	4.17e-05
232	L-arginine	infections	10	0.01708	1	NA	Bacterial Infections and Mycoses	NA	137	29789	342856	0.000367777
232	L-arginine	conjunctivitis	10	0.01566	2	NA	Eye Diseases	NA	3	29789	8795	7.78e-05
232	L-arginine	Chancroid	10	0.012725	3	NA	NA	NA	0	29789	819	0
232	L-arginine	Fever	10	0.011221	4	NA	NA	NA	51	29789	121673	0.000336832
232	L-arginine	Trachoma	10	0.01118	5	NA	NA	NA	1	29789	3362	3.02e-05
232	L-arginine	syphilis	10	0.010875	6	NA	Bacterial Infections and Mycoses	NA	0	29789	20164	0
232	L-arginine	acne	10	0.010766	7	NA	NA	NA	2	29789	11303	4.87e-05
232	L-arginine	influenzae	10	0.010757	8	NA	NA	NA	1	29789	17309	2.12e-05
232	L-arginine	intestinal amebiasis	10	0.009782	9	NA	NA	NA	0	29789	533	0
232	L-arginine	amebiasis	10	0.009779	10	NA	NA	NA	1	29789	3209	3.03e-05
1148	L-tryptophan	infections	5	0.011119	1	NA	Bacterial Infections and Mycoses	NA	30	4203	342856	8.64e-05
1148	L-tryptophan	pain	5	0.009322	2	NA	Nervous System Diseases	NA	56	4203	407412	0.000136068
1148	L-tryptophan	nausea	5	0.007827	3	NA	NA	NA	6	4203	42400	0.000128764
1148	L-tryptophan	dermatoses	5	0.007042	4	NA	NA	NA	0	4203	7017	0
1148	L-tryptophan	discomforts	5	0.006683	5	NA	NA	NA	0	4203	637	0
16129682	LY 333334	diabetes	9	0.033909	1	NA	NA	NA	0	0	330561	0
16129682	LY 333334	type 2 diabetes	9	0.028333	2	NA	NA	NA	0	0	65540	0
16129682	LY 333334	insulin dependent diabetes	9	0.022873	3	NA	NA	NA	0	0	19750	0
16129682	LY 333334	Interactions	9	0.016878	4	NA	NA	NA	0	0	432820	0
16129682	LY 333334	ketoacidosis	9	0.013388	5	NA	NA	NA	0	0	5013	0
16129682	LY 333334	diabetic ketoacidosis	9	0.013191	6	NA	Nutritional and Metabolic Diseases	NA	0	0	3441	0
16129682	LY 333334	hypertension	9	0.011503	7	NA	Cardiovascular Diseases	NA	0	0	278575	0
16129682	LY 333334	tumor	9	0.010872	8	NA	NA	NA	0	0	769354	0
16129682	LY 333334	nursing	9	0.010468	9	NA	NA	NA	0	0	194614	0
16129629	LY146032	influenzae	10	0.025853	3	NA	NA	NA	0	72	17309	0
16129629	LY146032	Urinary tract infections	10	0.019243	4	NA	NA	NA	0	72	14960	0
16129629	LY146032	anemia	10	0.014717	5	NA	Hemic and Lymphatic Diseases	NA	0	72	81387	0
16129629	LY146032	respiratory tract infections	10	0.014253	6	NA	NA	NA	0	72	9677	0
16129629	LY146032	Fever	10	0.012631	7	NA	NA	NA	0	72	121673	0
16129629	LY146032	prostate	10	0.012579	8	NA	NA	NA	0	72	123252	0
16129629	LY146032	leukemia	10	0.011782	9	NA	Neoplasms	NA	0	72	162204	0
16129629	LY146032	Septicemia	10	0.011047	10	NA	NA	NA	0	72	10881	0
3937	MK-521	cancer	25	0.028341	10	NA	NA	NA	0	20	1046154	0
3937	MK-521	breast cancer	25	0.023275	12	NA	NA	NA	0	20	172576	0
3937	MK-521	death	25	0.020326	15	NA	NA	NA	0	20	464998	0
3937	MK-521	carcinoma of the prostate	25	0.020099	16	NA	NA	NA	0	20	3709	0
3937	MK-521	metastatic breast cancer	25	0.016936	19	NA	NA	NA	0	20	9238	0
3937	MK-521	disease progression	25	0.015629	21	NA	NA	NA	0	20	41856	0
581	N-acetylcysteine	tachycardia	18	0.062272	1	NA	Cardiovascular Diseases	NA	13	7997	44728	0.000246623
581	N-acetylcysteine	arrhythmias	18	0.048751	2	NA	Cardiovascular Diseases	NA	30	7997	41007	0.00061257
581	N-acetylcysteine	fibrillation	18	0.044862	3	NA	NA	NA	26	7997	58217	0.00039282
581	N-acetylcysteine	ventricular tachycardia	18	0.041603	4	NA	Cardiovascular Diseases	NA	6	7997	17755	0.000233046
581	N-acetylcysteine	atrial fibrillation	18	0.034313	5	NA	Cardiovascular Diseases	NA	20	7997	39367	0.00042244
581	N-acetylcysteine	flutter	18	0.028634	6	NA	NA	NA	0	7997	6629	0
581	N-acetylcysteine	sinus rhythm	18	0.023428	7	NA	NA	NA	0	7997	13182	0
581	N-acetylcysteine	atrial flutter	18	0.023428	8	NA	NA	NA	0	7997	4425	0
581	N-acetylcysteine	sustained ventricular tachycardia	18	0.020825	9	NA	NA	NA	0	7997	2575	0
581	N-acetylcysteine	Supraventricular Tachycardia	18	0.020825	10	NA	NA	NA	0	7997	4896	0
581	N-acetylcysteine	death	18	0.01809	11	NA	NA	NA	1043	7997	464998	0.00220997
581	N-acetylcysteine	sudden death	18	0.017048	12	NA	NA	NA	3	7997	17821	0.000116212
581	N-acetylcysteine	PSVT	18	0.015618	13	NA	NA	NA	0	7997	317	0
581	N-acetylcysteine	heart disease	18	0.010604	14	NA	Cardiovascular Diseases	NA	23	7997	117829	0.000182826
581	N-acetylcysteine	infections	18	0.009304	15	NA	Bacterial Infections and Mycoses	NA	79	7997	342856	0.000225216
581	N-acetylcysteine	Infarction	18	0.009169	16	NA	NA	NA	83	7997	170410	0.000465445
581	N-acetylcysteine	chronic atrial fibrillation	18	0.0091	17	NA	NA	NA	0	7997	1727	0
581	N-acetylcysteine	hypertension	18	0.008843	18	NA	Cardiovascular Diseases	NA	108	7997	278575	0.000377011
41744	N-trifluoroacetyladriamycin-14-valerate	bronchitis	3	0.029261	1	NA	Respiratory Tract Diseases	NA	0	53	18301	0
41744	N-trifluoroacetyladriamycin-14-valerate	asthma	3	0.024759	2	NA	NA	NA	0	53	109129	0
41744	N-trifluoroacetyladriamycin-14-valerate	chronic bronchitis	3	0.023352	3	NA	Respiratory Tract Diseases	NA	0	53	8859	0
115355	NTBC	cancer	2	0.023413	1	NA	NA	NA	14	117	1046154	1.34e-05
115355	NTBC	tumor	2	0.016331	2	NA	NA	NA	3	117	769354	3.9e-06
2909	Neoral	sickness	21	0.02528	1	NA	NA	NA	1	1006	18581	5.11e-05
2909	Neoral	pain	21	0.022573	2	NA	Nervous System Diseases	NA	2	1006	407412	4.9e-06
2909	Neoral	acute pain	21	0.015377	3	NA	NA	NA	0	1006	4846	0
2909	Neoral	adverse event	21	0.01518	4	NA	NA	NA	11	1006	13290	0.000770039
2909	Neoral	Adjuvant Treatment	21	0.011077	10	NA	NA	NA	0	1006	8672	0
2909	Neoral	osteoarthritis	21	0.010817	14	NA	NA	NA	0	1006	36022	0
2909	Neoral	aggression	21	0.010792	15	NA	NA	NA	0	1006	19890	0
2909	Neoral	chronic pain	21	0.010706	17	NA	NA	NA	0	1006	20916	0
4756	PHENYLAZOPYRIDINE HYDROCHLORIDE	candidiasis	4	0.013355	3	NA	Bacterial Infections and Mycoses	NA	0	0	11611	0
26924	PK-C	ulcer	4	0.022953	1	NA	NA	NA	0	433	73101	0
26924	PK-C	PMS	4	0.019014	2	NA	NA	NA	0	433	3538	0
26924	PK-C	nausea	4	0.018634	3	NA	NA	NA	0	433	42400	0
26924	PK-C	Colitis	4	0.014971	4	NA	NA	NA	1	433	44493	2.23e-05
6333887	Ridaura	pain	7	0.023853	3	NA	Nervous System Diseases	NA	3	31	407412	7.36e-06
6333887	Ridaura	Geriatric	7	0.012526	5	NA	NA	NA	0	31	27820	0
6333887	Ridaura	PMS	7	0.011755	7	NA	NA	NA	0	31	3538	0
54373	SMS 201-995	primary dysmenorrhea	36	0.022776	2	NA	NA	NA	0	766	598	0
54373	SMS 201-995	dysmenorrhea	36	0.019409	4	NA	NA	NA	0	766	3248	0
54373	SMS 201-995	cluster headache	36	0.019235	5	NA	NA	NA	0	766	2224	0
54373	SMS 201-995	hepatic insufficiency	36	0.018812	6	NA	NA	NA	0	766	1360	0
54373	SMS 201-995	migraine	36	0.01573	7	NA	Nervous System Diseases	NA	2	766	24113	8.04e-05
54373	SMS 201-995	hepatic impairment	36	0.015322	8	NA	NA	NA	0	766	760	0
54373	SMS 201-995	coronary artery disease	36	0.013495	9	NA	Cardiovascular Diseases	NA	0	766	60142	0
54373	SMS 201-995	ADVERSE REACTIONS	36	0.012956	12	NA	NA	NA	4	766	18956	0.00020286
54373	SMS 201-995	ulcer	36	0.011161	16	NA	NA	NA	8	766	73101	0.000108314
54373	SMS 201-995	renal disease	36	0.010885	17	NA	Male Urogenital Diseases	NA	0	766	41389	0
54373	SMS 201-995	Interactions	36	0.01067	18	NA	NA	NA	6	766	432820	1.38e-05
54373	SMS 201-995	Geriatric	36	0.010518	21	NA	NA	NA	0	766	27820	0
54373	SMS 201-995	dementia	36	0.010334	28	NA	Nervous System Diseases	NA	1	766	66372	1.49e-05
54373	SMS 201-995	renal insufficiency	36	0.010279	31	NA	NA	NA	0	766	18682	0
135113	Sacrosidase	infections	1	0.02085	1	NA	Bacterial Infections and Mycoses	NA	0	5	342856	0
16129617	Synacthen	infections	9	0.029606	1	NA	Bacterial Infections and Mycoses	NA	5	579	342856	1.46e-05
16129617	Synacthen	pain	9	0.011031	2	NA	Nervous System Diseases	NA	7	579	407412	1.72e-05
16129617	Synacthen	ADVERSE REACTIONS	9	0.010576	3	NA	NA	NA	1	579	18956	5.12e-05
16129617	Synacthen	death	9	0.010354	4	NA	NA	NA	12	579	464998	2.58e-05
16129617	Synacthen	HIV infection	9	0.009921	5	NA	NA	NA	3	579	50650	5.86e-05
16129617	Synacthen	adverse event	9	0.009728	6	NA	NA	NA	1	579	13290	7.21e-05
16129617	Synacthen	disease progression	9	0.008078	7	NA	NA	NA	1	579	41856	2.36e-05
16129617	Synacthen	immunodeficiency	9	0.007894	8	NA	NA	NA	5	579	100277	4.96e-05
16129617	Synacthen	diabetes	9	0.00752	9	NA	NA	NA	13	579	330561	3.93e-05
16130295	Trasylol	cancer	1	0.024436	1	NA	NA	NA	6	899	1046154	5.73e-06
6503	Tris-HCl	diabetes	6	0.012466	1	NA	NA	NA	14	2653	330561	4.2e-05
6503	Tris-HCl	infections	6	0.011214	2	NA	Bacterial Infections and Mycoses	NA	6	2653	342856	1.74e-05
6503	Tris-HCl	cancer	6	0.010969	3	NA	NA	NA	35	2653	1046154	3.34e-05
6503	Tris-HCl	renal disease	6	0.009678	4	NA	Male Urogenital Diseases	NA	0	2653	41389	0
6503	Tris-HCl	tumor	6	0.008684	5	NA	NA	NA	28	2653	769354	3.63e-05
6503	Tris-HCl	pain	6	0.007842	6	NA	Nervous System Diseases	NA	0	2653	407412	0
62819	Urofollitropin	carcinoma	10	0.017235	2	NA	Neoplasms	NA	0	39	431131	0
62819	Urofollitropin	cancer	10	0.017072	3	NA	NA	NA	0	39	1046154	0
62819	Urofollitropin	hyperplasia	10	0.015548	4	NA	NA	NA	0	39	70274	0
62819	Urofollitropin	pain	10	0.013479	5	NA	Nervous System Diseases	NA	0	39	407412	0
62819	Urofollitropin	Endometriosis	10	0.01129	7	NA	NA	NA	1	39	16260	6.14e-05
62819	Urofollitropin	endometrial hyperplasia	10	0.009447	8	NA	NA	NA	0	39	2368	0
62819	Urofollitropin	prostate	10	0.008965	9	NA	NA	NA	0	39	123252	0
62819	Urofollitropin	hormonal imbalance	10	0.008858	10	NA	NA	NA	0	39	418	0
4865	VP16	infections	9	0.051633	1	NA	Bacterial Infections and Mycoses	NA	42	2239	342856	0.00012172
4865	VP16	HIV infection	9	0.021518	2	NA	NA	NA	1	2239	50650	1.89e-05
4865	VP16	adverse event	9	0.019241	3	NA	NA	NA	0	2239	13290	0
4865	VP16	death	9	0.01833	4	NA	NA	NA	100	2239	464998	0.00021407
4865	VP16	immunodeficiency	9	0.017245	5	NA	NA	NA	23	2239	100277	0.000224406
4865	VP16	ADVERSE REACTIONS	9	0.016951	6	NA	NA	NA	0	2239	18956	0
4865	VP16	disease progression	9	0.013581	7	NA	NA	NA	13	2239	41856	0.000294905
4865	VP16	tinea	9	0.012394	8	NA	NA	NA	0	2239	3893	0
4865	VP16	itch	9	0.011662	9	NA	NA	NA	1	2239	2716	0.000201857
47725	Zoladex	angioedema	13	0.013341	4	NA	Cardiovascular Diseases	NA	0	375	3964	0
47725	Zoladex	hypertension	13	0.012748	5	NA	Cardiovascular Diseases	NA	0	375	278575	0
47725	Zoladex	agranulocytosis	13	0.012552	6	NA	Hemic and Lymphatic Diseases	NA	0	375	3402	0
47725	Zoladex	hyperplasia	13	0.012437	7	NA	NA	NA	7	375	70274	9.91e-05
47725	Zoladex	congestive heart failure	13	0.01209	8	NA	NA	NA	0	375	31902	0
47725	Zoladex	Heart Failure	13	0.011966	9	NA	NA	NA	0	375	107874	0
47725	Zoladex	renal impairment	13	0.011518	12	NA	NA	NA	0	375	7443	0
8230	[Arg8]vasopressin	pain	5	0.018288	1	NA	Nervous System Diseases	NA	1	548	407412	2.45e-06
8230	[Arg8]vasopressin	obstruction	5	0.018213	2	NA	NA	NA	0	548	112189	0
8230	[Arg8]vasopressin	muscle relaxation	5	0.015705	3	NA	NA	NA	0	548	4689	0
8230	[Arg8]vasopressin	analgesia	5	0.015183	4	NA	NA	NA	0	548	44678	0
8230	[Arg8]vasopressin	blocking	5	0.011383	5	NA	NA	NA	7	548	95680	7.27e-05
1971	abacavir	adverse event	8	0.042993	3	NA	NA	NA	36	1486	13290	0.00244233
1971	abacavir	death	8	0.03771	5	NA	NA	NA	47	1486	464998	0.000100764
16131215	abarelix	infections	10	0.015025	1	Antineoplastic and immunomodulating agents	Bacterial Infections and Mycoses	1	0	51	342856	0
16131215	abarelix	diabetes	10	0.013872	3	Antineoplastic and immunomodulating agents	NA	NA	0	51	330561	0
16131215	abarelix	bleeding	10	0.01357	4	Antineoplastic and immunomodulating agents	NA	NA	0	51	137388	0
16131215	abarelix	weight loss	10	0.011443	5	Antineoplastic and immunomodulating agents	NA	NA	0	51	55053	0
16131215	abarelix	Fever	10	0.00936	6	Antineoplastic and immunomodulating agents	NA	NA	0	51	121673	0
16131215	abarelix	tumor	10	0.00876	8	Antineoplastic and immunomodulating agents	NA	NA	3	51	769354	3.9e-06
16131215	abarelix	nausea	10	0.007859	9	Antineoplastic and immunomodulating agents	NA	NA	0	51	42400	0
16131215	abarelix	carcinoma	10	0.007744	10	Antineoplastic and immunomodulating agents	Neoplasms	0	2	51	431131	4.64e-06
71158	acamprosate	Interactions	3	0.014443	2	Nervous system	NA	NA	17	544	432820	3.92e-05
71158	acamprosate	insomnia	3	0.013093	3	Nervous system	Nervous System Diseases	0	2	544	12333	0.00015534
41774	acarbose	renal disease	5	0.025342	2	Alimentary tract and metabolism	Male Urogenital Diseases	1	2	1530	41389	4.66e-05
1978	acebutolol	fall in blood pressure	9	0.03163	4	NA	NA	NA	6	887	2124	0.00199667
1978	acebutolol	essential hypertension	9	0.02917	6	NA	NA	NA	77	887	20460	0.00362012
1978	acebutolol	Infarction	9	0.027891	7	NA	NA	NA	22	887	170410	0.000128448
1978	acebutolol	Myocardial Infarction	9	0.027563	8	NA	NA	NA	21	887	132521	0.000157437
71771	aceclofenac	infections	8	0.013793	5	NA	Bacterial Infections and Mycoses	NA	0	282	342856	0
71771	aceclofenac	disease progression	8	0.007745	6	NA	NA	NA	1	282	41856	2.37e-05
71771	aceclofenac	inflammation	8	0.007105	7	NA	NA	NA	20	282	250690	7.97e-05
71771	aceclofenac	PMS	8	0.007084	8	NA	NA	NA	0	282	3538	0
1983	acetaminophen	ulcer	14	0.028052	1	Nervous system	NA	NA	60	10153	73101	0.000721206
1983	acetaminophen	duodenal ulcer	14	0.013606	3	Nervous system	NA	NA	10	10153	15090	0.000396306
1983	acetaminophen	gastric ulcer	14	0.011067	4	Nervous system	Digestive System Diseases	1	14	10153	8591	0.000747464
1983	acetaminophen	heartburn	14	0.009531	5	Nervous system	NA	NA	3	10153	3925	0.000213144
1983	acetaminophen	Peptic Ulcer	14	0.009157	6	Nervous system	NA	NA	15	10153	19695	0.000502799
1983	acetaminophen	dyspepsia	14	0.008561	7	Nervous system	NA	NA	23	10153	8550	0.00123126
1983	acetaminophen	stomach	14	0.008439	8	Nervous system	NA	NA	106	10153	89393	0.00106597
1983	acetaminophen	Gastroesophageal Reflux	14	0.008331	9	Nervous system	NA	NA	9	10153	13734	0.000376916
1983	acetaminophen	Geriatric	14	0.008037	11	Nervous system	NA	NA	19	10153	27820	0.000500606
1983	acetaminophen	infections	14	0.007581	12	Nervous system	Bacterial Infections and Mycoses	1	93	10153	342856	0.000263519
1983	acetaminophen	nausea	14	0.007069	13	Nervous system	NA	NA	255	10153	42400	0.0048759
1986	acetazolamide	hypertension	11	0.023818	4	Sensory organs	Cardiovascular Diseases	1	260	5065	278575	0.000917496
1986	acetazolamide	cirrhosis	11	0.022916	5	Sensory organs	NA	NA	9	5065	66244	0.000126227
1986	acetazolamide	cardiovascular disease	11	0.018763	6	Sensory organs	NA	NA	1	5065	75660	1.24e-05
1986	acetazolamide	discomforts	11	0.018283	7	Sensory organs	NA	NA	0	5065	637	0
1986	acetazolamide	nephrotic syndrome	11	0.018166	8	Sensory organs	Male Urogenital Diseases	1	4	5065	14638	0.000203056
1986	acetazolamide	preeclampsia	11	0.014923	9	Sensory organs	NA	NA	1	5065	12461	5.71e-05
1986	acetazolamide	uterus	11	0.014917	10	Sensory organs	NA	NA	9	5065	46214	0.000175541
1986	acetazolamide	toxemia	11	0.014694	11	Sensory organs	NA	NA	1	5065	3061	0.000123077
41317	acitretin	conjunctivitis	4	0.031299	1	Dermatologicals	Eye Diseases	1	0	946	8795	0
41317	acitretin	Chancroid	4	0.024377	2	Dermatologicals	NA	NA	0	946	819	0
41317	acitretin	Trachoma	4	0.021406	3	Dermatologicals	NA	NA	0	946	3362	0
41317	acitretin	syphilis	4	0.020793	4	Dermatologicals	Bacterial Infections and Mycoses	1	0	946	20164	0
2019	actinomycin	bleeding	46	0.01306	1	NA	NA	NA	42	14249	137388	0.000277054
2019	actinomycin	diabetes	46	0.012294	3	NA	NA	NA	58	14249	330561	0.000168237
2019	actinomycin	weight loss	46	0.010849	6	NA	NA	NA	13	14249	55053	0.00018762
2019	actinomycin	metastatic carcinoma	46	0.009856	8	NA	NA	NA	2	14249	3433	0.000113122
2019	actinomycin	carcinoma	46	0.009536	9	NA	Neoplasms	NA	430	14249	431131	0.000966401
2019	actinomycin	ADVERSE REACTIONS	46	0.008955	11	NA	NA	NA	2	14249	18956	6.02e-05
2019	actinomycin	prostate	46	0.007091	15	NA	NA	NA	119	14249	123252	0.000866198
2019	actinomycin	Interactions	46	0.006575	17	NA	NA	NA	269	14249	432820	0.000602059
2019	actinomycin	allergic reactions	46	0.006445	18	NA	Immune System Diseases	NA	3	14249	9049	0.000128783
2019	actinomycin	hypertension	46	0.006355	19	NA	Cardiovascular Diseases	NA	50	14249	278575	0.00017078
2019	actinomycin	obesity	46	0.005759	22	NA	Nutritional and Metabolic Diseases	NA	8	14249	137155	5.28e-05
2019	actinomycin	nursing	46	0.005728	23	NA	NA	NA	1	14249	194614	4.79e-06
2019	actinomycin	artery disease	46	0.005441	24	NA	NA	NA	3	14249	64427	3.81e-05
2019	actinomycin	metastatic disease	46	0.005403	25	NA	NA	NA	67	14249	21397	0.00188313
2019	actinomycin	coronary artery disease	46	0.005367	26	NA	Cardiovascular Diseases	NA	3	14249	60142	4.03e-05
2019	actinomycin	death	46	0.005293	28	NA	NA	NA	728	14249	464998	0.00152136
2019	actinomycin	Lung Cancer	46	0.005135	29	NA	NA	NA	46	14249	90719	0.000438421
2019	actinomycin	breast cancer	46	0.00506	30	NA	NA	NA	140	14249	172576	0.000749926
2022	acyclovir	grand mal	22	0.016499	3	NA	Nervous System Diseases	NA	0	6592	1274	0
2022	acyclovir	absence seizures	22	0.016334	4	NA	NA	NA	0	6592	1291	0
2022	acyclovir	seizure	22	0.015135	5	NA	NA	NA	32	6592	44464	0.000627156
2022	acyclovir	rash	22	0.014591	6	NA	Skin and Connective Tissue Diseases	NA	240	6592	17602	0.0100192
2022	acyclovir	epilepsy	22	0.013655	8	NA	NA	NA	21	6592	70834	0.0002713
2022	acyclovir	ADVERSE REACTIONS	22	0.011955	10	NA	NA	NA	29	6592	18956	0.00113641
2022	acyclovir	remission	22	0.010797	13	NA	NA	NA	109	6592	83462	0.00121185
2022	acyclovir	arthritis	22	0.009952	15	NA	Musculoskeletal Diseases	NA	23	6592	127809	0.000171159
2022	acyclovir	tenderness	22	0.009356	17	NA	NA	NA	2	6592	10810	0.000114943
2022	acyclovir	tinea	22	0.009274	18	NA	NA	NA	3	6592	3893	0.000286205
2022	acyclovir	hyperthyroidism	22	0.008869	19	NA	Endocrine System Diseases	NA	1	6592	16777	4.28e-05
2022	acyclovir	PMS	22	0.008656	20	NA	NA	NA	0	6592	3538	0
2022	acyclovir	itch	22	0.008633	21	NA	NA	NA	4	6592	2716	0.000429923
2022	acyclovir	tinea pedis	22	0.00861	22	NA	NA	NA	1	6592	932	0.000132926
60164	adapalene	dermatoses	3	0.047242	1	Dermatologicals	NA	NA	1	288	7017	0.000136911
60164	adapalene	dermatitis	3	0.030505	2	Dermatologicals	Skin and Connective Tissue Diseases	0	9	288	40980	0.000218134
60871	adefovir dipivoxil	infections	8	0.04444	1	NA	Bacterial Infections and Mycoses	NA	52	739	342856	0.000151364
60871	adefovir dipivoxil	HIV infection	8	0.026819	2	NA	NA	NA	9	739	50650	0.000175165
60871	adefovir dipivoxil	adverse event	8	0.024792	3	NA	NA	NA	6	739	13290	0.000427869
60871	adefovir dipivoxil	death	8	0.022047	4	NA	NA	NA	13	739	464998	2.79e-05
60871	adefovir dipivoxil	ADVERSE REACTIONS	8	0.022045	5	NA	NA	NA	6	739	18956	0.000304739
60871	adefovir dipivoxil	immunodeficiency	8	0.021055	6	NA	NA	NA	38	739	100277	0.00037632
60871	adefovir dipivoxil	disease progression	8	0.018509	7	NA	NA	NA	13	739	41856	0.000305293
60871	adefovir dipivoxil	Virologic failure	8	0.013496	8	NA	NA	NA	4	739	863	0.00250313
191	adenosine	arrhythmias	10	0.045875	2	Cardiovascular system	Cardiovascular Diseases	0	518	88686	41007	0.00401006
191	adenosine	sustained ventricular tachycardia	10	0.019577	9	Cardiovascular system	NA	NA	20	88686	2575	0.0002192
16132265	adrenocorticotrophin	cancer	37	0.007525	4	NA	NA	NA	7	760	1046154	6.69e-06
16132265	adrenocorticotrophin	hyperplasia	37	0.007399	8	NA	NA	NA	17	760	70274	0.000239379
16132265	adrenocorticotrophin	anemia	37	0.007335	10	NA	Hemic and Lymphatic Diseases	NA	0	760	81387	0
16132265	adrenocorticotrophin	pulmonary tuberculosis	37	0.007255	18	NA	NA	NA	1	760	28299	3.44e-05
16132265	adrenocorticotrophin	Gastrointestinal diseases	37	0.007209	23	NA	NA	NA	0	760	3160	0
16132265	adrenocorticotrophin	secondary adrenocortical insufficiency	37	0.007194	27	NA	NA	NA	1	760	58	0.00122399
16132265	adrenocorticotrophin	asthma	37	0.00719	28	NA	NA	NA	2	760	109129	1.82e-05
16132265	adrenocorticotrophin	ophthalmia	37	0.007185	29	NA	NA	NA	0	760	1332	0
16132265	adrenocorticotrophin	dermatitis herpetiformis	37	0.007184	30	NA	NA	NA	0	760	1859	0
16132265	adrenocorticotrophin	rhinitis	37	0.006986	32	NA	Respiratory Tract Diseases	NA	0	760	19859	0
16132265	adrenocorticotrophin	allergic reactions	37	0.006962	33	NA	Immune System Diseases	NA	1	760	9049	0.000101958
16132265	adrenocorticotrophin	allergic rhinitis	37	0.00686	34	NA	NA	NA	0	760	12186	0
16132265	adrenocorticotrophin	hormonal imbalance	37	0.006842	35	NA	NA	NA	0	760	418	0
16132265	adrenocorticotrophin	tuberculosis	37	0.006836	36	NA	Bacterial Infections and Mycoses	NA	1	760	145756	6.83e-06
16132265	adrenocorticotrophin	ulcer	37	0.006797	37	NA	NA	NA	2	760	73101	2.71e-05
2082	albendazole	Urinary tract infections	8	0.01578	2	Antiparasitic products, insecticides and repellents	NA	NA	0	3550	14960	0
2082	albendazole	candidiasis	8	0.0141	3	Antiparasitic products, insecticides and repellents	Bacterial Infections and Mycoses	1	2	3550	11611	0.000131935
2082	albendazole	cystitis	8	0.011272	4	Antiparasitic products, insecticides and repellents	Male Urogenital Diseases	1	2	3550	8618	0.000164393
2082	albendazole	Abscesses	8	0.010999	5	Antiparasitic products, insecticides and repellents	NA	NA	13	3550	18828	0.000581265
2082	albendazole	Meningitis	8	0.010876	6	Antiparasitic products, insecticides and repellents	NA	NA	54	3550	41574	0.00119814
2082	albendazole	fungal infection	8	0.009428	7	Antiparasitic products, insecticides and repellents	NA	NA	0	3550	6785	0
2082	albendazole	diarrhea	8	0.009368	8	Antiparasitic products, insecticides and repellents	NA	NA	95	3550	51703	0.00172233
2088	alendronate	duodenal ulcer	39	0.029199	2	NA	NA	NA	0	3289	15090	0
2088	alendronate	gastric ulcer	39	0.023731	4	NA	Digestive System Diseases	NA	12	3289	8591	0.00101112
2088	alendronate	Peptic Ulcer	39	0.019683	6	NA	NA	NA	4	3289	19695	0.000174064
2088	alendronate	Gastroesophageal Reflux	39	0.01717	8	NA	NA	NA	6	3289	13734	0.000352589
2088	alendronate	Esophagitis	39	0.01369	10	NA	NA	NA	48	3289	9687	0.00371287
2088	alendronate	Fever	39	0.011677	13	NA	NA	NA	13	3289	121673	0.000104042
2088	alendronate	sore throat	39	0.010699	14	NA	NA	NA	0	3289	3466	0
2088	alendronate	muscle pain	39	0.010366	15	NA	NA	NA	3	3289	2455	0.000522557
2088	alendronate	tenderness	39	0.009454	19	NA	NA	NA	6	3289	10810	0.000425743
2088	alendronate	aches	39	0.009352	20	NA	NA	NA	0	3289	1115	0
2088	alendronate	common cold	39	0.009178	21	NA	NA	NA	0	3289	2618	0
2088	alendronate	discomforts	39	0.008659	22	NA	NA	NA	0	3289	637	0
2088	alendronate	adenomas	39	0.008061	24	NA	NA	NA	0	3289	27594	0
2088	alendronate	wheezing	39	0.007848	25	NA	NA	NA	0	3289	6803	0
2088	alendronate	upset stomach	39	0.007845	26	NA	NA	NA	0	3289	40	0
2088	alendronate	upset	39	0.007845	27	NA	NA	NA	2	3289	2162	0.00036704
2088	alendronate	systemic mastocytosis	39	0.00784	28	NA	NA	NA	0	3289	1220	0
2088	alendronate	Acid indigestion	39	0.007818	29	NA	NA	NA	0	3289	11	0
2088	alendronate	mastocytosis	39	0.007518	30	NA	NA	NA	0	3289	2711	0
2088	alendronate	bleeding	39	0.007435	31	NA	NA	NA	22	3289	137388	0.000156411
2088	alendronate	sweating	39	0.006846	32	NA	NA	NA	0	3289	6302	0
2088	alendronate	Erosive Esophagitis	39	0.006539	33	NA	NA	NA	4	3289	795	0.000980392
2088	alendronate	spasm	39	0.006271	34	NA	Nervous System Diseases	NA	3	3289	12252	0.000193075
2088	alendronate	influenzae	39	0.006092	35	NA	NA	NA	0	3289	17309	0
2088	alendronate	irritable bowel	39	0.005609	36	NA	NA	NA	1	3289	8425	8.54e-05
2088	alendronate	irritable	39	0.005595	37	NA	NA	NA	1	3289	10303	7.36e-05
2088	alendronate	Gastrointestinal Bleeding	39	0.005549	39	NA	NA	NA	4	3289	11627	0.00026824
51263	alfentanil	obstruction	1	0.027318	1	NA	NA	NA	7	2054	112189	6.13e-05
2092	alfuzosin	bronchitis	8	0.023856	1	Genito-urinary system and sex hormones	Respiratory Tract Diseases	1	1	416	18301	5.34e-05
2092	alfuzosin	asthma	8	0.020074	2	Genito-urinary system and sex hormones	NA	NA	0	416	109129	0
2092	alfuzosin	chronic bronchitis	8	0.019032	3	Genito-urinary system and sex hormones	Respiratory Tract Diseases	NA	1	416	8859	0.000107828
2092	alfuzosin	emphysema	8	0.018401	5	Genito-urinary system and sex hormones	NA	NA	0	416	18186	0
2092	alfuzosin	pulmonary disease	8	0.016831	6	Genito-urinary system and sex hormones	NA	NA	0	416	36701	0
2092	alfuzosin	chronic obstructive pulmonary disease	8	0.013287	7	Genito-urinary system and sex hormones	Respiratory Tract Diseases	NA	0	416	27542	0
5493444	aliskiren	diabetes	5	0.03553	1	NA	NA	NA	133	811	330561	0.000401523
5493444	aliskiren	type 2 diabetes	5	0.029784	2	NA	NA	NA	53	811	65540	0.000799421
5493444	aliskiren	insulin dependent diabetes	5	0.024067	3	NA	NA	NA	0	811	19750	0
5493444	aliskiren	Interactions	5	0.017458	4	NA	NA	NA	19	811	432820	4.38e-05
5493444	aliskiren	ketoacidosis	5	0.014094	5	NA	NA	NA	0	811	5013	0
2094	allopurinol	ulcer	26	0.010993	7	Musculo-skeletal system	NA	NA	42	5328	73101	0.000535803
2094	allopurinol	redness	26	0.01083	8	Musculo-skeletal system	NA	NA	1	5328	4137	0.000105664
2094	allopurinol	swelling	26	0.00989	10	Musculo-skeletal system	NA	NA	33	5328	60128	0.00050441
2094	allopurinol	bleeding	26	0.008548	12	Musculo-skeletal system	NA	NA	25	5328	137388	0.000175204
2094	allopurinol	infections	26	0.008433	13	Musculo-skeletal system	Bacterial Infections and Mycoses	1	62	5328	342856	0.000178098
2094	allopurinol	hypertension	26	0.008358	14	Musculo-skeletal system	Cardiovascular Diseases	1	187	5328	278575	0.00065911
2094	allopurinol	allergic reactions	26	0.008095	16	Musculo-skeletal system	Immune System Diseases	1	10	5328	9049	0.00069604
2094	allopurinol	death	26	0.007749	18	Musculo-skeletal system	NA	NA	185	5328	464998	0.000393499
2094	allopurinol	Brucellosis	26	0.007248	19	Musculo-skeletal system	NA	NA	0	5328	8074	0
2094	allopurinol	anemia	26	0.00669	20	Musculo-skeletal system	Hemic and Lymphatic Diseases	1	37	5328	81387	0.000426867
2094	allopurinol	pituitary tumors	26	0.006635	21	Musculo-skeletal system	Neoplasms	1	0	5328	2831	0
2094	allopurinol	renal impairment	26	0.006489	23	Musculo-skeletal system	NA	NA	69	5328	7443	0.00543221
2094	allopurinol	angioedema	26	0.006489	24	Musculo-skeletal system	Cardiovascular Diseases	NA	8	5328	3964	0.000861698
2094	allopurinol	adverse event	26	0.006473	25	Musculo-skeletal system	NA	NA	16	5328	13290	0.000860123
2094	allopurinol	gestation	26	0.006451	26	Musculo-skeletal system	NA	NA	15	5328	89750	0.00015779
123606	almotriptan	ophthalmoplegic migraine	9	0.01624	6	Nervous system	NA	NA	0	225	205	0
123606	almotriptan	insomnia	9	0.013977	7	Nervous system	Nervous System Diseases	0	0	225	12333	0
2099	alosetron	bleeding	11	0.028895	1	Alimentary tract and metabolism	NA	NA	3	225	137388	2.18e-05
2099	alosetron	diabetes	11	0.026759	2	Alimentary tract and metabolism	NA	NA	0	225	330561	0
2099	alosetron	weight loss	11	0.024581	3	Alimentary tract and metabolism	NA	NA	1	225	55053	1.81e-05
2099	alosetron	infections	11	0.019256	5	Alimentary tract and metabolism	Bacterial Infections and Mycoses	1	0	225	342856	0
2099	alosetron	Fever	11	0.016504	6	Alimentary tract and metabolism	NA	NA	0	225	121673	0
2099	alosetron	anorexia	11	0.016375	7	Alimentary tract and metabolism	NA	NA	1	225	22347	4.43e-05
2099	alosetron	vomiting	11	0.013711	8	Alimentary tract and metabolism	NA	NA	2	225	47899	4.16e-05
2099	alosetron	nausea	11	0.013497	9	Alimentary tract and metabolism	NA	NA	5	225	42400	0.000117316
2099	alosetron	obesity	11	0.013288	10	Alimentary tract and metabolism	Nutritional and Metabolic Diseases	0	0	225	137155	0
2099	alosetron	coronary artery disease	11	0.012561	11	Alimentary tract and metabolism	Cardiovascular Diseases	1	0	225	60142	0
3125	alpha-methyl-p-tyrosine	ulcer	4	0.026041	1	NA	NA	NA	1	1349	73101	1.34e-05
3125	alpha-methyl-p-tyrosine	pain	4	0.014145	2	NA	Nervous System Diseases	NA	12	1349	407412	2.94e-05
3125	alpha-methyl-p-tyrosine	duodenal ulcer	4	0.012553	3	NA	NA	NA	0	1349	15090	0
3125	alpha-methyl-p-tyrosine	gastric ulcer	4	0.010213	4	NA	Digestive System Diseases	NA	0	1349	8591	0
2118	alprazolam	suffering	56	0.010724	47	Nervous system	NA	NA	40	1942	99680	0.000393771
2118	alprazolam	Depressive Disorder	56	0.010064	48	Nervous system	NA	NA	28	1942	15534	0.00160477
2118	alprazolam	seizure	56	0.006996	49	Nervous system	NA	NA	15	1942	44464	0.000323339
2118	alprazolam	epilepsy	56	0.006972	50	Nervous system	NA	NA	6	1942	70834	8.25e-05
2118	alprazolam	ADVERSE REACTIONS	56	0.006451	51	Nervous system	NA	NA	8	1942	18956	0.000382958
2118	alprazolam	insomnia	56	0.005839	56	Nervous system	Nervous System Diseases	0	43	1942	12333	0.00302136
2130	amantadine	seizure	18	0.023868	1	Nervous system	NA	NA	19	3138	44464	0.000399302
2130	amantadine	nausea	18	0.019738	2	Nervous system	NA	NA	18	3138	42400	0.000395431
2130	amantadine	vomiting	18	0.019332	3	Nervous system	NA	NA	12	3138	47899	0.000235179
2130	amantadine	epilepsy	18	0.018195	4	Nervous system	NA	NA	19	3138	70834	0.00025692
2130	amantadine	nausea and vomiting	18	0.016805	5	Nervous system	NA	NA	5	3138	13421	0.000302042
2130	amantadine	insomnia	18	0.016288	6	Nervous system	Nervous System Diseases	0	17	3138	12333	0.00110004
2130	amantadine	tension	18	0.016	7	Nervous system	NA	NA	1	3138	78576	1.22e-05
2130	amantadine	anxiety	18	0.01507	8	Nervous system	Behavior and Behavior Mechanisms	0	18	3138	112590	0.000155561
2130	amantadine	mental disorder	18	0.009365	11	Nervous system	NA	NA	0	3138	5075	0
2130	amantadine	short period	18	0.009041	12	Nervous system	NA	NA	5	3138	10990	0.000354032
2130	amantadine	spasm	18	0.009015	13	Nervous system	Nervous System Diseases	NA	2	3138	12252	0.000129971
2130	amantadine	psychomotor agitation	18	0.008541	14	Nervous system	Nervous System Diseases	NA	1	3138	366	0.00028547
2130	amantadine	Anxiety Disorder	18	0.008249	15	Nervous system	NA	NA	0	3138	8878	0
2130	amantadine	cancer	18	0.007975	16	Nervous system	NA	NA	18	3138	1046154	1.72e-05
2130	amantadine	sleep disturbance	18	0.007894	18	Nervous system	NA	NA	5	3138	4568	0.000649266
2131	ambenonium	obstruction	2	0.016479	1	NA	NA	NA	0	66	112189	0
2131	ambenonium	pain	2	0.015575	2	NA	Nervous System Diseases	NA	0	66	407412	0
197712	ambrisentan	cancer	4	0.013829	2	NA	NA	NA	3	181	1046154	2.87e-06
197712	ambrisentan	Geriatric	4	0.012154	3	NA	NA	NA	0	181	27820	0
197712	ambrisentan	essential hypertension	4	0.011819	4	NA	NA	NA	0	181	20460	0
2141	amifostine	tumor	8	0.019979	2	Various	NA	NA	195	1069	769354	0.000253172
2141	amifostine	carcinoma	8	0.015445	3	Various	Neoplasms	1	74	1069	431131	0.000171246
2141	amifostine	infections	8	0.013203	4	Various	Bacterial Infections and Mycoses	1	14	1069	342856	4.07e-05
2141	amifostine	adenomas	8	0.011055	5	Various	NA	NA	0	1069	27594	0
2141	amifostine	pancreas	8	0.009407	7	Various	NA	NA	2	1069	78087	2.53e-05
2142	amikacin	pneumoniae	11	0.03207	2	NA	NA	NA	652	6862	41253	0.013737
2142	amikacin	influenzae	11	0.025413	3	NA	NA	NA	71	6862	17309	0.00294606
2142	amikacin	Fever	11	0.01441	5	NA	NA	NA	342	6862	121673	0.00266785
2142	amikacin	respiratory tract infections	11	0.014017	6	NA	NA	NA	46	6862	9677	0.00278906
2142	amikacin	Rheumatic Fever	11	0.010896	8	NA	NA	NA	0	6862	6350	0
2142	amikacin	bronchitis	11	0.01068	9	NA	Respiratory Tract Diseases	NA	11	6862	18301	0.000437341
16230	amiloride	discomforts	27	0.011034	7	Cardiovascular system	NA	NA	0	9447	637	0
16230	amiloride	nephrotic syndrome	27	0.010856	8	Cardiovascular system	Male Urogenital Diseases	1	13	9447	14638	0.000540047
16230	amiloride	cardiovascular disease	27	0.010694	9	Cardiovascular system	NA	NA	17	9447	75660	0.000199788
16230	amiloride	cancer	27	0.009869	11	Cardiovascular system	NA	NA	131	9447	1046154	0.000124115
16230	amiloride	ESRD	27	0.009866	12	Cardiovascular system	NA	NA	3	9447	10241	0.0001524
16230	amiloride	preeclampsia	27	0.009454	13	Cardiovascular system	NA	NA	5	9447	12461	0.000228279
16230	amiloride	renal failure	27	0.009213	14	Cardiovascular system	Male Urogenital Diseases	NA	34	9447	73786	0.000408659
16230	amiloride	toxemia	27	0.009212	15	Cardiovascular system	NA	NA	0	9447	3061	0
16230	amiloride	uterus	27	0.008852	16	Cardiovascular system	NA	NA	15	9447	46214	0.000269561
16230	amiloride	hyper	27	0.008813	17	Cardiovascular system	NA	NA	16	9447	19045	0.000561877
16230	amiloride	bronchitis	27	0.008591	18	Cardiovascular system	Respiratory Tract Diseases	1	11	9447	18301	0.000396582
16230	amiloride	generalized edema	27	0.008579	19	Cardiovascular system	NA	NA	1	9447	439	0.000101163
16230	amiloride	normal pregnancy	27	0.008579	20	Cardiovascular system	NA	NA	2	9447	7521	0.000117883
16230	amiloride	Dependent edema	27	0.008579	21	Cardiovascular system	NA	NA	0	9447	72	0
16230	amiloride	hypervolemia	27	0.008579	22	Cardiovascular system	NA	NA	0	9447	925	0
16230	amiloride	tumor	27	0.007594	25	Cardiovascular system	NA	NA	222	9447	769354	0.000285135
16230	amiloride	asthma	27	0.007477	26	Cardiovascular system	NA	NA	30	9447	109129	0.000253066
16230	amiloride	chronic bronchitis	27	0.00686	27	Cardiovascular system	Respiratory Tract Diseases	NA	6	9447	8859	0.000327869
2145	aminoglutethimide	diabetes	7	0.037259	1	Antineoplastic and immunomodulating agents	NA	NA	7	1359	330561	2.11e-05
2145	aminoglutethimide	renal disease	7	0.032638	2	Antineoplastic and immunomodulating agents	Male Urogenital Diseases	1	0	1359	41389	0
2145	aminoglutethimide	weight loss	7	0.023569	3	Antineoplastic and immunomodulating agents	NA	NA	1	1359	55053	1.77e-05
2145	aminoglutethimide	type 2 diabetes	7	0.023118	4	Antineoplastic and immunomodulating agents	NA	NA	0	1359	65540	0
2145	aminoglutethimide	hyperglycemia	7	0.020582	5	Antineoplastic and immunomodulating agents	Nutritional and Metabolic Diseases	1	2	1359	27998	6.81e-05
2145	aminoglutethimide	stressed	7	0.017818	6	Antineoplastic and immunomodulating agents	NA	NA	4	1359	32573	0.000117897
2145	aminoglutethimide	hypercalcemia	7	0.01573	7	Antineoplastic and immunomodulating agents	Nutritional and Metabolic Diseases	NA	2	1359	10845	0.000163908
9433	aminophylline	hypertension	7	0.027671	6	Respiratory system	Cardiovascular Diseases	1	50	3354	278575	0.000177381
9433	aminophylline	chronic obstructive pulmonary disease	7	0.027299	7	Respiratory system	Respiratory Tract Diseases	0	84	3354	27542	0.00272621
2156	amiodarone	ulcer	10	0.047225	1	Cardiovascular system	NA	NA	3	7736	73101	3.71e-05
2156	amiodarone	nausea	10	0.03682	3	Cardiovascular system	NA	NA	36	7736	42400	0.000718563
2156	amiodarone	Colitis	10	0.033067	4	Cardiovascular system	NA	NA	2	7736	44493	3.83e-05
2156	amiodarone	Ulcerative Colitis	10	0.032648	5	Cardiovascular system	NA	NA	0	7736	26987	0
2156	amiodarone	remission	10	0.029929	6	Cardiovascular system	NA	NA	20	7736	83462	0.000219351
2156	amiodarone	vomiting	10	0.019576	8	Cardiovascular system	NA	NA	21	7736	47899	0.000377603
2156	amiodarone	pain	10	0.019505	9	Cardiovascular system	Nervous System Diseases	1	90	7736	407412	0.000216837
2156	amiodarone	abdominal pain	10	0.01764	10	Cardiovascular system	NA	NA	6	7736	37632	0.000132269
2160	amitriptyline	staphylococcal infection	2	0.033253	1	NA	NA	NA	0	5671	1487	0
2160	amitriptyline	Meningitis	2	0.017584	2	NA	NA	NA	2	5671	41574	4.23e-05
2162	amlodipine	Infarction	10	0.017323	5	NA	NA	NA	178	3729	170410	0.00102322
2162	amlodipine	hypertensive	10	0.017095	7	NA	NA	NA	1171	3729	88850	0.0128107
2162	amlodipine	Myocardial Infarction	10	0.016965	8	NA	NA	NA	168	3729	132521	0.00123455
2162	amlodipine	ventricular premature beats	10	0.013756	9	NA	NA	NA	0	3729	1199	0
2170	amoxapine	staphylococcal infection	5	0.031236	1	NA	NA	NA	0	378	1487	0
2170	amoxapine	Meningitis	5	0.016716	2	NA	NA	NA	0	378	41574	0
2170	amoxapine	Endocarditis	5	0.013715	4	NA	NA	NA	0	378	26744	0
2170	amoxapine	congenital heart disease	5	0.012207	5	NA	NA	NA	0	378	16724	0
2171	amoxicillin	Urinary tract infections	21	0.020613	4	Antiinfectives for systemic use	NA	NA	364	10297	14960	0.0146226
2171	amoxicillin	Fever	21	0.017246	6	Antiinfectives for systemic use	NA	NA	487	10297	121673	0.0037039
2171	amoxicillin	respiratory tract infections	21	0.015169	7	Antiinfectives for systemic use	NA	NA	334	10297	9677	0.0170061
2171	amoxicillin	Septicemia	21	0.012132	8	Antiinfectives for systemic use	NA	NA	55	10297	10881	0.0026038
2171	amoxicillin	Rheumatic Fever	21	0.01196	9	Antiinfectives for systemic use	NA	NA	19	10297	6350	0.00114265
2171	amoxicillin	abdominal Infections	21	0.011809	10	Antiinfectives for systemic use	NA	NA	19	10297	1057	0.00167622
2171	amoxicillin	bronchitis	21	0.011237	11	Antiinfectives for systemic use	Respiratory Tract Diseases	1	199	10297	18301	0.00700729
2171	amoxicillin	Lower respiratory tract infections	21	0.010672	12	Antiinfectives for systemic use	NA	NA	102	10297	2844	0.00782269
2171	amoxicillin	bacteremia	21	0.010503	13	Antiinfectives for systemic use	Bacterial Infections and Mycoses	0	161	10297	16882	0.00595899
2171	amoxicillin	otitis	21	0.010482	14	Antiinfectives for systemic use	Otorhinolaryngologic Diseases	0	676	10297	20402	0.0225161
2171	amoxicillin	Meningitis	21	0.009984	16	Antiinfectives for systemic use	NA	NA	185	10297	41574	0.00357931
2171	amoxicillin	otitis media	21	0.00985	18	Antiinfectives for systemic use	NA	NA	642	10297	16736	0.0243265
2171	amoxicillin	chronic bronchitis	21	0.00857	20	Antiinfectives for systemic use	Respiratory Tract Diseases	NA	127	10297	8859	0.00667402
3007	amphetamine	cancer	13	0.017904	2	NA	NA	NA	35	19059	1046154	3.29e-05
3007	amphetamine	Heart Failure	13	0.016619	5	NA	NA	NA	13	19059	107874	0.000102427
3007	amphetamine	edema	13	0.015971	6	NA	NA	NA	25	19059	79457	0.00025383
3007	amphetamine	congestive heart failure	13	0.01576	7	NA	NA	NA	5	19059	31902	9.81e-05
3007	amphetamine	hypertension	13	0.0153	8	NA	Cardiovascular Diseases	NA	136	19059	278575	0.000457146
3007	amphetamine	cirrhosis	13	0.012403	9	NA	NA	NA	2	19059	66244	2.34e-05
3007	amphetamine	ADVERSE REACTIONS	13	0.012277	10	NA	NA	NA	14	19059	18956	0.000368411
3007	amphetamine	pain	13	0.01184	12	NA	Nervous System Diseases	NA	171	19059	407412	0.000401126
1972	amphotericin B	Geriatric	35	0.017603	2	NA	NA	NA	0	14445	27820	0
1972	amphotericin B	disease progression	35	0.015439	3	NA	NA	NA	16	14445	41856	0.000284268
1972	amphotericin B	Community Acquired Pneumonia	35	0.015108	4	NA	NA	NA	7	14445	6376	0.000336312
1972	amphotericin B	ulcer	35	0.013703	6	NA	NA	NA	99	14445	73101	0.00113211
1972	amphotericin B	bacterial conjunctivitis	35	0.013697	7	NA	NA	NA	0	14445	323	0
1972	amphotericin B	bacterial resistance	35	0.013024	9	NA	NA	NA	5	14445	3649	0.000276411
1972	amphotericin B	conjunctivitis	35	0.010678	11	NA	Eye Diseases	NA	3	14445	8795	0.000129104
1972	amphotericin B	Mycoplasma	35	0.009889	13	NA	NA	NA	9	14445	17185	0.000284621
1972	amphotericin B	Nosocomial pneumonia	35	0.009858	14	NA	NA	NA	10	14445	1854	0.000613911
1972	amphotericin B	acne	35	0.009597	16	NA	NA	NA	3	14445	11303	0.000116527
1972	amphotericin B	arthropathy	35	0.009382	17	NA	NA	NA	1	14445	5915	4.91e-05
1972	amphotericin B	anthrax	35	0.009377	18	NA	NA	NA	0	14445	5087	0
1972	amphotericin B	chronic bronchitis	35	0.009344	19	NA	Respiratory Tract Diseases	NA	3	14445	8859	0.00012875
1972	amphotericin B	corneal ulcer	35	0.009331	20	NA	NA	NA	24	14445	1144	0.00154192
1972	amphotericin B	Inhalational anthrax	35	0.009315	21	NA	NA	NA	0	14445	229	0
1972	amphotericin B	Bacterial Prostatitis	35	0.009295	22	NA	NA	NA	0	14445	659	0
1972	amphotericin B	fasciitis	35	0.009288	23	NA	NA	NA	12	14445	5441	0.000603804
1972	amphotericin B	necrotizing fasciitis	35	0.009281	24	NA	NA	NA	12	14445	2533	0.000707297
1972	amphotericin B	decubitus ulcers	35	0.00928	25	NA	NA	NA	0	14445	951	0
1972	amphotericin B	Otitis Externa	35	0.009234	26	NA	NA	NA	10	14445	1326	0.000634478
1972	amphotericin B	sinusitis	35	0.009207	27	NA	Respiratory Tract Diseases	NA	146	14445	12292	0.00549058
1972	amphotericin B	PMS	35	0.008862	28	NA	NA	NA	2	14445	3538	0.000111229
1972	amphotericin B	Bacterial Sinusitis	35	0.008828	29	NA	NA	NA	0	14445	288	0
1972	amphotericin B	Prostatitis	35	0.008617	30	NA	NA	NA	6	14445	4564	0.00031574
1972	amphotericin B	cystitis	35	0.008365	34	NA	Male Urogenital Diseases	NA	16	14445	8618	0.000694234
1972	amphotericin B	empiric therapy	35	0.008341	35	NA	NA	NA	51	14445	1618	0.00318511
2173	ampicillin	Rheumatic Fever	16	0.011706	9	NA	NA	NA	8	18319	6350	0.000324399
2173	ampicillin	abdominal Infections	16	0.011275	10	NA	NA	NA	50	18319	1057	0.00258719
2173	ampicillin	bronchitis	16	0.010959	11	NA	Respiratory Tract Diseases	NA	193	18319	18301	0.00529827
2173	ampicillin	Lower respiratory tract infections	16	0.010268	12	NA	NA	NA	86	18319	2844	0.00408028
2173	ampicillin	otitis	16	0.010232	13	NA	Otorhinolaryngologic Diseases	NA	284	18319	20402	0.00738871
2173	ampicillin	bacteremia	16	0.010209	14	NA	Bacterial Infections and Mycoses	NA	442	18319	16882	0.0127161
2173	ampicillin	gonorrhea	16	0.010044	15	NA	Bacterial Infections and Mycoses	NA	95	18319	5631	0.00398239
2173	ampicillin	staphylococcal infection	16	0.009784	16	NA	NA	NA	14	18319	1487	0.000707357
2177	amprenavir	HIV infection	4	0.035631	2	NA	NA	NA	59	675	50650	0.00115086
2177	amprenavir	immunodeficiency	4	0.028569	4	NA	NA	NA	168	675	100277	0.00166693
3698	amrinone	infections	4	0.015412	1	NA	Bacterial Infections and Mycoses	NA	1	875	342856	2.91e-06
3698	amrinone	Infarction	4	0.013292	3	NA	NA	NA	29	875	170410	0.000169337
3698	amrinone	Myocardial Infarction	4	0.013261	4	NA	NA	NA	27	875	132521	0.000202446
8053	amyl nitrite	obstruction	1	0.014235	1	NA	NA	NA	22	449	112189	0.000195354
2182	anagrelide	cancer	4	0.048977	1	NA	NA	NA	5	272	1046154	4.78e-06
2182	anagrelide	tumor	4	0.034442	2	NA	NA	NA	4	272	769354	5.2e-06
2182	anagrelide	Lung Cancer	4	0.030467	3	NA	NA	NA	1	272	90719	1.1e-05
2182	anagrelide	NSCLC	4	0.027882	4	NA	NA	NA	0	272	19719	0
2187	anastrozole	angioedema	5	0.042349	1	Antineoplastic and immunomodulating agents	Cardiovascular Diseases	1	1	1293	3964	0.000190259
2187	anastrozole	agranulocytosis	5	0.040039	2	Antineoplastic and immunomodulating agents	Hemic and Lymphatic Diseases	1	0	1293	3402	0
2187	anastrozole	congestive heart failure	5	0.037704	3	Antineoplastic and immunomodulating agents	NA	NA	1	1293	31902	3.01e-05
2187	anastrozole	Heart Failure	5	0.036926	4	Antineoplastic and immunomodulating agents	NA	NA	3	1293	107874	2.75e-05
2187	anastrozole	renal impairment	5	0.033444	5	Antineoplastic and immunomodulating agents	NA	NA	2	1293	7443	0.00022899
166548	anidulafungin	Urinary tract infections	14	0.021301	2	Antiinfectives for systemic use	NA	NA	0	522	14960	0
166548	anidulafungin	cystitis	14	0.015511	4	Antiinfectives for systemic use	Male Urogenital Diseases	1	0	522	8618	0
166548	anidulafungin	diarrhea	14	0.011126	9	Antiinfectives for systemic use	NA	NA	1	522	51703	1.91e-05
166548	anidulafungin	vulvovaginitis	14	0.010382	12	Antiinfectives for systemic use	Female Urogenital Diseases and Pregnancy Complications	1	0	522	897	0
166548	anidulafungin	bacteriuria	14	0.010382	13	Antiinfectives for systemic use	NA	NA	0	522	4895	0
2216	apraclonidine	glaucoma	2	0.042948	1	Sensory organs	Eye Diseases	0	91	233	41335	0.00219399
2216	apraclonidine	hypertension	2	0.037266	2	Sensory organs	Cardiovascular Diseases	1	15	233	278575	5.38e-05
151165	aprepitant	lymphoma	4	0.025508	1	Alimentary tract and metabolism	Neoplasms	1	7	462	113807	6.13e-05
151165	aprepitant	carcinoma	4	0.015991	3	Alimentary tract and metabolism	Neoplasms	NA	3	462	431131	6.95e-06
151165	aprepitant	prostate	4	0.015491	4	Alimentary tract and metabolism	NA	NA	1	462	123252	8.08e-06
2232	argatroban	Myocardial Infarction	3	0.051739	1	Blood and blood forming organs	NA	NA	57	945	132521	0.000427258
2232	argatroban	Infarction	3	0.050837	2	Blood and blood forming organs	NA	NA	80	945	170410	0.000467085
2232	argatroban	angina	3	0.035675	3	Blood and blood forming organs	Cardiovascular Diseases	1	21	945	44561	0.000461691
60795	aripiprazole	dementia	15	0.033285	6	Nervous system	Nervous System Diseases	0	50	2280	66372	0.000728842
60795	aripiprazole	PMS	15	0.029191	8	Nervous system	NA	NA	3	2280	3538	0.000515907
60795	aripiprazole	Schizoaffective Disorders	15	0.021268	15	Nervous system	NA	NA	12	2280	423	0.00445931
14888	arsenic trioxide	anemia	5	0.036088	1	Antineoplastic and immunomodulating agents	Hemic and Lymphatic Diseases	1	18	2302	81387	0.000215128
14888	arsenic trioxide	prostate	5	0.029487	2	Antineoplastic and immunomodulating agents	NA	NA	22	2302	123252	0.000175254
14888	arsenic trioxide	prostate cancer	5	0.025703	4	Antineoplastic and immunomodulating agents	NA	NA	13	2302	70494	0.000178613
14888	arsenic trioxide	myelodysplastic syndrome	5	0.025276	5	Antineoplastic and immunomodulating agents	NA	NA	32	2302	7345	0.00332813
235	ascorbic acid	diabetes	14	0.014572	3	Alimentary tract and metabolism	NA	NA	360	24479	330561	0.001015
235	ascorbic acid	pain	14	0.013284	4	Alimentary tract and metabolism	Nervous System Diseases	1	108	24479	407412	0.000250126
235	ascorbic acid	nausea	14	0.01325	5	Alimentary tract and metabolism	NA	NA	21	24479	42400	0.000314099
235	ascorbic acid	vomiting	14	0.013083	6	Alimentary tract and metabolism	NA	NA	17	24479	47899	0.000234933
235	ascorbic acid	weight loss	14	0.012588	7	Alimentary tract and metabolism	NA	NA	66	24479	55053	0.000830544
235	ascorbic acid	anorexia	14	0.008869	10	Alimentary tract and metabolism	NA	NA	13	24479	22347	0.000277701
235	ascorbic acid	ADVERSE REACTIONS	14	0.007639	11	Alimentary tract and metabolism	NA	NA	13	24479	18956	0.000299387
235	ascorbic acid	influenzae	14	0.007501	12	Alimentary tract and metabolism	NA	NA	3	24479	17309	7.18e-05
235	ascorbic acid	hypertension	14	0.00685	13	Alimentary tract and metabolism	Cardiovascular Diseases	1	124	24479	278575	0.000409335
235	ascorbic acid	anemia	14	0.006842	14	Alimentary tract and metabolism	Hemic and Lymphatic Diseases	1	199	24479	81387	0.00188328
2244	aspirin	thrombosis	38	0.012164	9	NA	NA	NA	3197	37144	96943	0.0244251
2244	aspirin	juvenile rheumatoid arthritis	38	0.01205	10	NA	Musculoskeletal Diseases	NA	53	37144	3009	0.0013217
2244	aspirin	infections	38	0.010748	14	NA	Bacterial Infections and Mycoses	NA	264	37144	342856	0.00069522
2244	aspirin	disease progression	38	0.010278	15	NA	NA	NA	65	37144	41856	0.000823462
2244	aspirin	adverse event	38	0.010063	16	NA	NA	NA	93	37144	13290	0.0018474
2244	aspirin	embolism	38	0.009929	19	NA	Cardiovascular Diseases	NA	653	37144	41965	0.00832314
2244	aspirin	acute pain	38	0.009185	21	NA	NA	NA	72	37144	4846	0.00171764
2244	aspirin	pulmonary embolism	38	0.008759	23	NA	Respiratory Tract Diseases	NA	282	37144	22746	0.00473091
2244	aspirin	Ankylosing Spondylitis	38	0.008741	24	NA	NA	NA	39	37144	9620	0.000834671
2244	aspirin	vein thrombosis	38	0.007671	25	NA	NA	NA	262	37144	17642	0.00480522
2244	aspirin	Heart Failure	38	0.007204	26	NA	NA	NA	876	37144	107874	0.00607734
2244	aspirin	ADVERSE REACTIONS	38	0.007149	27	NA	NA	NA	202	37144	18956	0.00361372
2244	aspirin	primary dysmenorrhea	38	0.007121	28	NA	NA	NA	18	37144	598	0.00047715
2244	aspirin	fibrillation	38	0.007064	29	NA	NA	NA	1346	37144	58217	0.0143169
2244	aspirin	Geriatric	38	0.007058	30	NA	NA	NA	69	37144	27820	0.00106326
2244	aspirin	atrial fibrillation	38	0.006905	31	NA	Cardiovascular Diseases	NA	1289	37144	39367	0.0171359
2244	aspirin	deep vein thrombosis	38	0.00658	32	NA	NA	NA	220	37144	10886	0.00460155
2244	aspirin	acute coronary syndrome	38	0.006521	34	NA	NA	NA	866	37144	11188	0.0182446
2244	aspirin	pneumoniae	38	0.006017	36	NA	NA	NA	26	37144	41253	0.000331755
148192	atazanavir	HIV infection	6	0.044978	2	NA	NA	NA	108	1067	50650	0.00209266
148192	atazanavir	immunodeficiency	6	0.036253	4	NA	NA	NA	184	1067	100277	0.0018189
2249	atenolol	blocking	10	0.036558	3	NA	NA	NA	787	6328	95680	0.00777507
2249	atenolol	fall in blood pressure	10	0.031874	4	NA	NA	NA	43	6328	2124	0.00511357
2249	atenolol	essential hypertension	10	0.030618	6	NA	NA	NA	509	6328	20460	0.0193691
2249	atenolol	ventricular premature beats	10	0.023126	9	NA	NA	NA	5	6328	1199	0.000664717
2249	atenolol	Stable Angina	10	0.020754	10	NA	NA	NA	124	6328	6350	0.00987733
54840	atomoxetine	cancer	7	0.018505	2	NA	NA	NA	3	955	1046154	2.87e-06
2250	atorvastatin	hyperlipoproteinemia	49	0.015098	14	Cardiovascular system	NA	NA	14	5510	2952	0.0016572
2250	atorvastatin	disease progression	49	0.014528	16	Cardiovascular system	NA	NA	24	5510	41856	0.000506949
2250	atorvastatin	death	49	0.010959	23	Cardiovascular system	NA	NA	321	5510	464998	0.000682707
2250	atorvastatin	PMS	49	0.008044	29	Cardiovascular system	NA	NA	1	5510	3538	0.000110534
2250	atorvastatin	coronary artery disease	49	0.007652	30	Cardiovascular system	Cardiovascular Diseases	0	356	5510	60142	0.00545209
2250	atorvastatin	coronary atherosclerosis	49	0.007597	31	Cardiovascular system	NA	NA	49	5510	6188	0.00420637
2250	atorvastatin	pancreatitis	49	0.006932	34	Cardiovascular system	Digestive System Diseases	1	15	5510	45141	0.000296232
2250	atorvastatin	pain	49	0.00629	37	Cardiovascular system	Nervous System Diseases	1	84	5510	407412	0.00020347
2250	atorvastatin	menarche	49	0.006092	38	Cardiovascular system	NA	NA	0	5510	6137	0
2250	atorvastatin	familial hypertriglyceridemia	49	0.006039	40	Cardiovascular system	NA	NA	0	5510	111	0
2250	atorvastatin	elevated serum cholesterol	49	0.006039	41	Cardiovascular system	NA	NA	4	5510	469	0.000669456
2250	atorvastatin	ulcer	49	0.005904	42	Cardiovascular system	NA	NA	4	5510	73101	5.09e-05
2250	atorvastatin	fasting	49	0.005323	43	Cardiovascular system	NA	NA	182	5510	75192	0.00226031
2250	atorvastatin	abdominal pain	49	0.005145	45	Cardiovascular system	NA	NA	8	5510	37632	0.000185469
2250	atorvastatin	Early menopause	49	0.005139	46	Cardiovascular system	NA	NA	0	5510	668	0
74989	atovaquone	infections	21	0.02569	1	Antiparasitic products, insecticides and repellents	Bacterial Infections and Mycoses	1	80	727	342856	0.000232895
74989	atovaquone	diabetes	21	0.017985	2	Antiparasitic products, insecticides and repellents	NA	NA	0	727	330561	0
74989	atovaquone	type 2 diabetes	21	0.013854	4	Antiparasitic products, insecticides and repellents	NA	NA	0	727	65540	0
74989	atovaquone	ADVERSE REACTIONS	21	0.01235	6	Antiparasitic products, insecticides and repellents	NA	NA	14	727	18956	0.00071178
74989	atovaquone	HIV infection	21	0.011765	7	Antiparasitic products, insecticides and repellents	NA	NA	17	727	50650	0.000330997
74989	atovaquone	disease progression	21	0.010786	8	Antiparasitic products, insecticides and repellents	NA	NA	0	727	41856	0
74989	atovaquone	insulin dependent diabetes	21	0.010016	9	Antiparasitic products, insecticides and repellents	NA	NA	0	727	19750	0
74989	atovaquone	cancer	21	0.009796	10	Antiparasitic products, insecticides and repellents	NA	NA	8	727	1046154	7.64e-06
74989	atovaquone	immunodeficiency	21	0.009403	11	Antiparasitic products, insecticides and repellents	NA	NA	36	727	100277	0.000356549
74989	atovaquone	hypertension	21	0.008975	13	Antiparasitic products, insecticides and repellents	Cardiovascular Diseases	1	0	727	278575	0
74989	atovaquone	tumor	21	0.007801	15	Antiparasitic products, insecticides and repellents	NA	NA	3	727	769354	3.9e-06
74989	atovaquone	renal disease	21	0.006936	18	Antiparasitic products, insecticides and repellents	Male Urogenital Diseases	1	0	727	41389	0
74989	atovaquone	pain	21	0.006842	19	Antiparasitic products, insecticides and repellents	Nervous System Diseases	1	13	727	407412	3.19e-05
74989	atovaquone	Virologic failure	21	0.006017	20	Antiparasitic products, insecticides and repellents	NA	NA	0	727	863	0
74989	atovaquone	withdrawn	21	0.005974	21	Antiparasitic products, insecticides and repellents	NA	NA	4	727	19197	0.000200803
47319	atracurium	pain	1	0.014702	1	NA	Nervous System Diseases	NA	91	1884	407412	0.000222382
3661	atropine	duodenal ulcer	73	0.033321	2	NA	NA	NA	70	26533	15090	0.0016846
3661	atropine	gastric ulcer	73	0.027077	4	NA	Digestive System Diseases	NA	35	26533	8591	0.000997464
3661	atropine	heartburn	73	0.023117	5	NA	NA	NA	6	26533	3925	0.000197031
3661	atropine	dyspepsia	73	0.020883	7	NA	NA	NA	19	26533	8550	0.000541866
3661	atropine	Gastroesophageal Reflux	73	0.019462	8	NA	NA	NA	25	26533	13734	0.000621241
3661	atropine	stomach	73	0.019122	9	NA	NA	NA	871	26533	89393	0.00757029
3661	atropine	Esophagitis	73	0.015562	10	NA	NA	NA	13	26533	9687	0.000359047
3661	atropine	headaches	73	0.012958	11	NA	NA	NA	7	26533	14744	0.000169615
3661	atropine	sore throat	73	0.0122	14	NA	NA	NA	7	26533	3466	0.000233396
3661	atropine	muscle pain	73	0.011786	15	NA	NA	NA	3	26533	2455	0.000103502
3661	atropine	regurgitation	73	0.011618	16	NA	NA	NA	23	26533	27104	0.000428992
3661	atropine	aches	73	0.010624	19	NA	NA	NA	8	26533	1115	0.000289436
3661	atropine	tenderness	73	0.010488	20	NA	NA	NA	4	26533	10810	0.000107127
3661	atropine	discomforts	73	0.009426	22	NA	NA	NA	1	26533	637	3.68e-05
3661	atropine	systemic mastocytosis	73	0.008941	25	NA	NA	NA	1	26533	1220	3.6e-05
3661	atropine	upset stomach	73	0.00893	26	NA	NA	NA	0	26533	40	0
3661	atropine	upset	73	0.00893	27	NA	NA	NA	2	26533	2162	6.97e-05
3661	atropine	Acid indigestion	73	0.008914	28	NA	NA	NA	0	26533	11	0
3661	atropine	adenomas	73	0.008721	29	NA	NA	NA	3	26533	27594	5.54e-05
3661	atropine	mastocytosis	73	0.008559	30	NA	NA	NA	1	26533	2711	3.42e-05
3661	atropine	bleeding	73	0.00799	31	NA	NA	NA	69	26533	137388	0.000421112
3661	atropine	Erosive Esophagitis	73	0.007447	33	NA	NA	NA	0	26533	795	0
3661	atropine	influenzae	73	0.006601	35	NA	NA	NA	2	26533	17309	4.56e-05
3661	atropine	Gastrointestinal Bleeding	73	0.006318	38	NA	NA	NA	6	26533	11627	0.000157257
3661	atropine	esophageal ulcers	73	0.006148	40	NA	NA	NA	0	26533	233	0
3661	atropine	flatulence	73	0.006134	41	NA	NA	NA	1	26533	1153	3.61e-05
3661	atropine	gastritis	73	0.005985	45	NA	NA	NA	13	26533	17659	0.000294257
3661	atropine	chills	73	0.005956	46	NA	NA	NA	1	26533	3042	3.38e-05
3661	atropine	Sour stomach	73	0.0059	49	NA	NA	NA	0	26533	5	0
3661	atropine	sickness	73	0.005502	51	NA	NA	NA	19	26533	18581	0.000421333
3661	atropine	PMS	73	0.005331	52	NA	NA	NA	2	26533	3538	6.65e-05
2265	azathioprine	Heart Failure	4	0.025177	1	Antineoplastic and immunomodulating agents	NA	NA	104	12355	107874	0.000865765
2265	azathioprine	congestive heart failure	4	0.024119	2	Antineoplastic and immunomodulating agents	NA	NA	23	12355	31902	0.000519962
2265	azathioprine	edema	4	0.024011	3	Antineoplastic and immunomodulating agents	NA	NA	107	12355	79457	0.00116679
2265	azathioprine	leukemia	4	0.022912	4	Antineoplastic and immunomodulating agents	Neoplasms	0	102	12355	162204	0.000584671
2266	azelaic acid	dermatoses	6	0.079359	1	Dermatologicals	NA	NA	6	448	7017	0.000804397
2266	azelaic acid	dermatitis	6	0.050617	2	Dermatologicals	Skin and Connective Tissue Diseases	0	14	448	40980	0.00033805
2266	azelaic acid	psoriasis	6	0.035858	4	Dermatologicals	Skin and Connective Tissue Diseases	NA	4	448	26755	0.000147064
2266	azelaic acid	actinic keratoses	6	0.016308	6	Dermatologicals	NA	NA	3	448	1156	0.00187383
2267	azelastine	asthma	12	0.036621	2	NA	NA	NA	99	561	109129	0.000903359
2267	azelastine	bronchospasm	12	0.036156	3	NA	Respiratory Tract Diseases	NA	10	561	4128	0.00213721
2267	azelastine	allergic reactions	12	0.016488	8	NA	Immune System Diseases	NA	10	561	9049	0.00104167
2267	azelastine	urticaria	12	0.015924	9	NA	Skin and Connective Tissue Diseases	NA	12	561	10686	0.00106809
2267	azelastine	obstructive pulmonary disease	12	0.014823	10	NA	NA	NA	0	561	27905	0
2267	azelastine	Fever	12	0.011292	11	NA	NA	NA	5	561	121673	4.09e-05
2269	azithromycin	Urinary tract infections	47	0.028303	4	Antiinfectives for systemic use	NA	NA	16	5182	14960	0.000794992
2269	azithromycin	respiratory tract infections	47	0.021419	5	Antiinfectives for systemic use	NA	NA	215	5182	9677	0.0146818
2269	azithromycin	bronchitis	47	0.016105	8	Antiinfectives for systemic use	Respiratory Tract Diseases	1	108	5182	18301	0.00462032
2269	azithromycin	abdominal Infections	47	0.015786	9	Antiinfectives for systemic use	NA	NA	1	5182	1057	0.000160308
2269	azithromycin	Septicemia	47	0.015765	10	Antiinfectives for systemic use	NA	NA	4	5182	10881	0.000249082
2269	azithromycin	Lower respiratory tract infections	47	0.014496	11	Antiinfectives for systemic use	NA	NA	65	5182	2844	0.0081648
2269	azithromycin	chronic bronchitis	47	0.012314	17	Antiinfectives for systemic use	Respiratory Tract Diseases	NA	64	5182	8859	0.00457895
2269	azithromycin	Meningitis	47	0.011114	19	Antiinfectives for systemic use	NA	NA	25	5182	41574	0.000534977
2269	azithromycin	peritonitis	47	0.008339	23	Antiinfectives for systemic use	Digestive System Diseases	1	12	5182	24802	0.000400374
2269	azithromycin	streptococcal infections	47	0.008167	25	Antiinfectives for systemic use	Bacterial Infections and Mycoses	0	16	5182	1802	0.00229621
2269	azithromycin	cellulitis	47	0.007974	26	Antiinfectives for systemic use	NA	NA	14	5182	6305	0.00122026
2269	azithromycin	Bone and Joint Infections	47	0.007866	27	Antiinfectives for systemic use	NA	NA	0	5182	0	0
2269	azithromycin	Pyelonephritis	47	0.007864	28	Antiinfectives for systemic use	NA	NA	2	5182	10829	0.00012493
2269	azithromycin	ADVERSE REACTIONS	47	0.007315	30	Antiinfectives for systemic use	NA	NA	46	5182	18956	0.00190935
2269	azithromycin	cystitis	47	0.00711	31	Antiinfectives for systemic use	Male Urogenital Diseases	1	4	5182	8618	0.000289939
2269	azithromycin	sepsis	47	0.006213	32	Antiinfectives for systemic use	Bacterial Infections and Mycoses	NA	22	5182	64437	0.000316106
2269	azithromycin	Bacterial Infections	47	0.006145	33	Antiinfectives for systemic use	NA	NA	68	5182	14165	0.00352715
2269	azithromycin	osteomyelitis	47	0.005839	34	Antiinfectives for systemic use	NA	NA	20	5182	17211	0.000893935
2269	azithromycin	empiric therapy	47	0.005732	36	Antiinfectives for systemic use	NA	NA	22	5182	1618	0.0032458
2269	azithromycin	pelvic cellulitis	47	0.005546	38	Antiinfectives for systemic use	Female Urogenital Diseases and Pregnancy Complications	1	1	5182	77	0.000190186
2269	azithromycin	endometritis	47	0.005457	39	Antiinfectives for systemic use	NA	NA	14	5182	2896	0.00173611
2269	azithromycin	soft tissue infections	47	0.005425	40	Antiinfectives for systemic use	NA	NA	40	5182	3067	0.0048727
2269	azithromycin	BACTERIAL SEPTICEMIA	47	0.005204	41	Antiinfectives for systemic use	NA	NA	0	5182	143	0
2274	aztreonam	Fever	21	0.019044	6	Antiinfectives for systemic use	NA	NA	63	2413	121673	0.00050797
2274	aztreonam	Rheumatic Fever	21	0.017456	7	Antiinfectives for systemic use	NA	NA	0	2413	6350	0
2274	aztreonam	bacteremia	21	0.015324	12	Antiinfectives for systemic use	Bacterial Infections and Mycoses	0	71	2413	16882	0.0036933
2274	aztreonam	otitis	21	0.015255	13	Antiinfectives for systemic use	Otorhinolaryngologic Diseases	0	8	2413	20402	0.00035077
2274	aztreonam	gonorrhea	21	0.01522	14	Antiinfectives for systemic use	Bacterial Infections and Mycoses	NA	7	2413	5631	0.000870972
2274	aztreonam	pharyngitis	21	0.014587	15	Antiinfectives for systemic use	NA	NA	1	2413	4222	0.000150739
2274	aztreonam	otitis media	21	0.014301	16	Antiinfectives for systemic use	NA	NA	5	2413	16736	0.000261178
2274	aztreonam	tonsillitis	21	0.01286	17	Antiinfectives for systemic use	NA	NA	4	2413	4296	0.00059657
2274	aztreonam	chronic bronchitis	21	0.012526	18	Antiinfectives for systemic use	Respiratory Tract Diseases	1	4	2413	8859	0.000354988
2274	aztreonam	Meningitis	21	0.012024	19	Antiinfectives for systemic use	NA	NA	52	2413	41574	0.00118357
2274	aztreonam	nasopharynx	21	0.010622	20	Antiinfectives for systemic use	NA	NA	0	2413	7199	0
2274	aztreonam	pelvic inflammatory disease	21	0.010498	21	Antiinfectives for systemic use	NA	NA	8	2413	3645	0.00132231
65281	bacitracin A	influenzae	5	0.014997	3	NA	NA	NA	0	73	17309	0
65281	bacitracin A	Urinary tract infections	5	0.01163	4	NA	NA	NA	0	73	14960	0
65281	bacitracin A	Fever	5	0.009121	5	NA	NA	NA	0	73	121673	0
2284	baclofen	chronic pain	14	0.027912	2	Musculo-skeletal system	NA	NA	43	5743	20916	0.00161557
2284	baclofen	analgesia	14	0.02323	3	Musculo-skeletal system	NA	NA	87	5743	44678	0.00172845
2284	baclofen	postoperative pain	14	0.023048	4	Musculo-skeletal system	NA	NA	6	5743	15542	0.000281968
2284	baclofen	abuse	14	0.022824	5	Musculo-skeletal system	NA	NA	101	5743	87987	0.00107873
2284	baclofen	respiratory depression	14	0.018595	6	Musculo-skeletal system	NA	NA	23	5743	4692	0.00220899
2284	baclofen	addiction	14	0.01841	7	Musculo-skeletal system	NA	NA	82	5743	26528	0.00254745
2284	baclofen	acute pain	14	0.018403	8	Musculo-skeletal system	NA	NA	9	5743	4846	0.000850662
2284	baclofen	substance abuse	14	0.01833	9	Musculo-skeletal system	Substance-Related Disorders	1	9	5743	18019	0.0003789
2284	baclofen	short period	14	0.017054	11	Musculo-skeletal system	NA	NA	6	5743	10990	0.000358702
2284	baclofen	cancer	14	0.015797	13	Musculo-skeletal system	NA	NA	37	5743	1046154	3.52e-05
2284	baclofen	mental disorder	14	0.014671	14	Musculo-skeletal system	NA	NA	1	5743	5075	9.24e-05
5362070	balsalazide	PMS	3	0.016629	2	NA	NA	NA	0	94	3538	0
5362070	balsalazide	nausea	3	0.015526	3	NA	NA	NA	3	94	42400	7.06e-05
2308	beclomethasone	allergic rhinitis	19	0.020442	4	NA	NA	NA	211	2535	12186	0.0145417
2308	beclomethasone	seasonal allergic rhinitis	19	0.018571	5	NA	NA	NA	70	2535	1476	0.017762
2308	beclomethasone	perennial allergic rhinitis	19	0.013672	8	NA	NA	NA	42	2535	828	0.0126468
2308	beclomethasone	dermatitis	19	0.013215	9	NA	Skin and Connective Tissue Diseases	NA	13	2535	40980	0.000298837
2308	beclomethasone	obstructive pulmonary disease	19	0.012826	10	NA	NA	NA	65	2535	27905	0.00213992
2308	beclomethasone	pain	19	0.008952	11	NA	Nervous System Diseases	NA	18	2535	407412	4.39e-05
2308	beclomethasone	atopic dermatitis	19	0.008899	12	NA	NA	NA	8	2535	13169	0.000509684
2308	beclomethasone	atopic	19	0.008636	14	NA	NA	NA	79	2535	27380	0.00264781
2308	beclomethasone	acne	19	0.008262	15	NA	NA	NA	1	2535	11303	7.23e-05
2308	beclomethasone	HFA	19	0.007985	16	NA	NA	NA	149	2535	1483	0.0385112
2308	beclomethasone	tinea	19	0.00657	18	NA	NA	NA	0	2535	3893	0
2308	beclomethasone	PMS	19	0.006339	19	NA	NA	NA	0	2535	3538	0
2311	benazepril	cancer	11	0.022671	11	NA	NA	NA	4	595	1046154	3.82e-06
65628	bendamustine	cancer	4	0.02676	3	NA	NA	NA	55	448	1046154	5.26e-05
2337	benzocaine	infections	17	0.033393	1	NA	Bacterial Infections and Mycoses	NA	3	796	342856	8.73e-06
2337	benzocaine	tinea	17	0.015957	2	NA	NA	NA	0	796	3893	0
2337	benzocaine	tinea pedis	17	0.014827	3	NA	NA	NA	0	796	932	0
2337	benzocaine	tinea corporis	17	0.013592	5	NA	NA	NA	0	796	576	0
2337	benzocaine	tinea cruris	17	0.013592	6	NA	NA	NA	0	796	296	0
2337	benzocaine	diabetes	17	0.013112	7	NA	NA	NA	1	796	330561	3.02e-06
2337	benzocaine	renal disease	17	0.011069	9	NA	Male Urogenital Diseases	NA	0	796	41389	0
2337	benzocaine	tinea versicolor	17	0.009885	10	NA	NA	NA	0	796	348	0
2337	benzocaine	Heart Failure	17	0.009336	11	NA	NA	NA	0	796	107874	0
2337	benzocaine	herpes	17	0.008315	12	NA	NA	NA	2	796	50319	3.91e-05
2337	benzocaine	weight loss	17	0.008131	13	NA	NA	NA	3	796	55053	5.37e-05
2337	benzocaine	type 2 diabetes	17	0.007888	14	NA	NA	NA	1	796	65540	1.51e-05
2337	benzocaine	candidiasis	17	0.007524	15	NA	Bacterial Infections and Mycoses	NA	0	796	11611	0
2337	benzocaine	pityriasis	17	0.007414	16	NA	Skin and Connective Tissue Diseases	NA	0	796	2322	0
7699	benzonatate	nausea	1	0.0255	1	NA	NA	NA	0	28	42400	0
7187	benzoyl	dermatoses	2	0.037312	1	NA	NA	NA	7	7734	7017	0.000474769
7187	benzoyl	dermatitis	2	0.024351	2	NA	Skin and Connective Tissue Diseases	NA	56	7734	40980	0.00115089
2344	benztropine	nausea	4	0.046587	1	NA	NA	NA	3	606	42400	6.98e-05
2344	benztropine	vomiting	4	0.04576	2	NA	NA	NA	7	606	47899	0.000144336
2344	benztropine	nausea and vomiting	4	0.040196	3	NA	NA	NA	0	606	13421	0
2344	benztropine	sickness	4	0.024836	4	NA	NA	NA	0	606	18581	0
12555	benzydamine	infections	6	0.036202	1	NA	Bacterial Infections and Mycoses	NA	9	411	342856	2.62e-05
12555	benzydamine	tinea	6	0.019984	2	NA	NA	NA	0	411	3893	0
12555	benzydamine	tinea pedis	6	0.018566	3	NA	NA	NA	0	411	932	0
12555	benzydamine	itch	6	0.018545	4	NA	NA	NA	0	411	2716	0
12555	benzydamine	tinea corporis	6	0.017019	5	NA	NA	NA	0	411	576	0
12555	benzydamine	tinea cruris	6	0.017019	6	NA	NA	NA	0	411	296	0
2366	betahistine	infections	1	0.028749	1	NA	Bacterial Infections and Mycoses	NA	2	327	342856	5.83e-06
247	betaine	infections	1	0.014338	1	NA	Bacterial Infections and Mycoses	NA	17	3883	342856	4.9e-05
2369	betaxolol	angina	6	0.033669	2	NA	Cardiovascular Diseases	NA	23	791	44561	0.000507401
2369	betaxolol	blocking	6	0.027844	3	NA	NA	NA	121	791	95680	0.00125584
2369	betaxolol	fall in blood pressure	6	0.024296	4	NA	NA	NA	0	791	2124	0
2369	betaxolol	hypertensive	6	0.02318	5	NA	NA	NA	40	791	88850	0.000446424
2369	betaxolol	essential hypertension	6	0.023172	6	NA	NA	NA	23	791	20460	0.00108347
2370	bethanechol	obstruction	1	0.017277	1	NA	NA	NA	57	1634	112189	0.000501028
82146	bexarotene	infections	3	0.023922	1	Antineoplastic and immunomodulating agents	Bacterial Infections and Mycoses	1	3	379	342856	8.74e-06
82146	bexarotene	ADVERSE REACTIONS	3	0.014186	3	Antineoplastic and immunomodulating agents	NA	NA	3	379	18956	0.000155183
39042	bezafibrate	diabetes	16	0.027471	2	NA	NA	NA	140	1295	330561	0.000422048
39042	bezafibrate	vascular disease	16	0.023161	6	NA	Cardiovascular Diseases	NA	12	1295	24917	0.000458015
39042	bezafibrate	heart disease	16	0.021838	7	NA	Cardiovascular Diseases	NA	91	1295	117829	0.000764494
39042	bezafibrate	Hypothyroidism	16	0.021179	8	NA	NA	NA	2	1295	23302	8.13e-05
39042	bezafibrate	Coronary heart disease	16	0.020838	10	NA	NA	NA	77	1295	39645	0.00188434
39042	bezafibrate	liver disease	16	0.018294	11	NA	Digestive System Diseases	NA	16	1295	49470	0.000315277
39042	bezafibrate	peripheral vascular disease	16	0.017447	13	NA	Cardiovascular Diseases	NA	5	1295	7000	0.000603136
39042	bezafibrate	Hypertriglyceridemia	16	0.017296	15	NA	NA	NA	79	1295	7839	0.00872446
2375	bicalutamide	tumor	6	0.014932	2	Antineoplastic and immunomodulating agents	NA	NA	134	869	769354	0.000174006
2375	bicalutamide	Geriatric	6	0.014674	4	Antineoplastic and immunomodulating agents	NA	NA	0	869	27820	0
2375	bicalutamide	hypertension	6	0.0136	5	Antineoplastic and immunomodulating agents	Cardiovascular Diseases	1	1	869	278575	3.58e-06
2375	bicalutamide	lymphoma	6	0.011975	6	Antineoplastic and immunomodulating agents	Neoplasms	0	2	869	113807	1.74e-05
5311027	bimatoprost	conjunctivitis	6	0.060945	2	Sensory organs	Eye Diseases	0	1	509	8795	0.000107492
5311027	bimatoprost	cataract	6	0.03928	6	Sensory organs	NA	NA	12	509	36219	0.000326833
2381	biperiden	nausea	2	0.033577	1	NA	NA	NA	4	387	42400	9.35e-05
2381	biperiden	vomiting	2	0.03284	2	NA	NA	NA	6	387	47899	0.000124275
2391	bisacodyl	infections	1	0.015513	1	NA	Bacterial Infections and Mycoses	NA	1	376	342856	2.91e-06
2405	bisoprolol	angina	4	0.042082	2	Cardiovascular system	Cardiovascular Diseases	0	60	1032	44561	0.00131773
2405	bisoprolol	blocking	4	0.034916	3	Cardiovascular system	NA	NA	122	1032	95680	0.00126307
2405	bisoprolol	fall in blood pressure	4	0.030674	4	Cardiovascular system	NA	NA	2	1032	2124	0.000634115
16129704	bivalirudin	Myocardial Infarction	7	0.057232	1	Blood and blood forming organs	NA	NA	341	887	132521	0.00256262
16129704	bivalirudin	Infarction	7	0.055964	2	Blood and blood forming organs	NA	NA	344	887	170410	0.00201225
16129704	bivalirudin	death	7	0.032397	5	Blood and blood forming organs	NA	NA	200	887	464998	0.000429475
16129704	bivalirudin	stroke	7	0.029852	6	Blood and blood forming organs	Nervous System Diseases	1	71	887	145958	0.000483737
72466	bleomycin A2	ovarian cancer	34	0.034421	5	NA	NA	NA	1	137	33772	2.95e-05
72466	bleomycin A2	breast cancer	34	0.030016	6	NA	NA	NA	0	137	172576	0
72466	bleomycin A2	cancer of the bladder	34	0.019826	12	NA	NA	NA	0	137	779	0
72466	bleomycin A2	Brain tumors	34	0.017542	13	NA	NA	NA	0	137	16667	0
72466	bleomycin A2	Pancreatic Cancer	34	0.015752	14	NA	NA	NA	0	137	21017	0
72466	bleomycin A2	neuroblastoma	34	0.015282	15	NA	NA	NA	0	137	27138	0
72466	bleomycin A2	rhabdomyosarcoma	34	0.014224	17	NA	Neoplasms	NA	1	137	8551	0.000115115
72466	bleomycin A2	prostate cancer	34	0.014172	18	NA	NA	NA	0	137	70494	0
72466	bleomycin A2	Small Cell Lung Cancer	34	0.012971	19	NA	NA	NA	0	137	35212	0
72466	bleomycin A2	Colorectal Cancer	34	0.01234	21	NA	NA	NA	0	137	56591	0
72466	bleomycin A2	Mesothelioma	34	0.012142	22	NA	NA	NA	0	137	11144	0
72466	bleomycin A2	Gastric cancer	34	0.012095	23	NA	NA	NA	0	137	36439	0
72466	bleomycin A2	leukemia	34	0.012018	24	NA	Neoplasms	NA	3	137	162204	1.85e-05
72466	bleomycin A2	prostate	34	0.011794	25	NA	NA	NA	0	137	123252	0
72466	bleomycin A2	multiple myeloma	34	0.008858	26	NA	Neoplasms	NA	0	137	24443	0
72466	bleomycin A2	ovary	34	0.008702	27	NA	NA	NA	2	137	62600	3.19e-05
72466	bleomycin A2	Retinoblastoma	34	0.007954	29	NA	NA	NA	0	137	12910	0
72466	bleomycin A2	glioma	34	0.007626	30	NA	NA	NA	0	137	27333	0
72466	bleomycin A2	pancreas	34	0.007184	31	NA	NA	NA	0	137	78087	0
72466	bleomycin A2	endometrial carcinoma	34	0.0068	32	NA	NA	NA	0	137	6582	0
72466	bleomycin A2	adenocarcinoma	34	0.006349	34	NA	NA	NA	2	137	85870	2.33e-05
93860	bortezomib	leukemia	5	0.022242	1	Antineoplastic and immunomodulating agents	Neoplasms	0	296	4275	162204	0.00178117
93860	bortezomib	incontinence	5	0.019019	2	Antineoplastic and immunomodulating agents	Male Urogenital Diseases	1	1	4275	34763	2.56e-05
93860	bortezomib	overactive bladder	5	0.018398	3	Antineoplastic and immunomodulating agents	NA	NA	0	4275	3458	0
93860	bortezomib	urge urinary incontinence	5	0.018398	4	Antineoplastic and immunomodulating agents	NA	NA	0	4275	418	0
93860	bortezomib	urinary incontinence	5	0.018398	5	Antineoplastic and immunomodulating agents	NA	NA	1	4275	16941	4.71e-05
104865	bosentan	essential hypertension	16	0.046424	2	Cardiovascular system	NA	NA	10	1774	20460	0.000449964
104865	bosentan	diabetes	16	0.020909	3	Cardiovascular system	NA	NA	45	1774	330561	0.000135424
104865	bosentan	death	16	0.019713	4	Cardiovascular system	NA	NA	84	1774	464998	0.000179992
104865	bosentan	vascular disease	16	0.018372	5	Cardiovascular system	Cardiovascular Diseases	0	35	1774	24917	0.00131302
104865	bosentan	hypertensive	16	0.017141	6	Cardiovascular system	NA	NA	111	1774	88850	0.00122634
104865	bosentan	Infarction	16	0.015653	7	Cardiovascular system	NA	NA	33	1774	170410	0.000191692
104865	bosentan	coughs	16	0.015555	8	Cardiovascular system	NA	NA	0	1774	1029	0
104865	bosentan	peripheral arterial disease	16	0.015253	9	Cardiovascular system	NA	NA	0	1774	5670	0
104865	bosentan	artery disease	16	0.014214	12	Cardiovascular system	NA	NA	11	1774	64427	0.000166188
104865	bosentan	Heart Failure	16	0.012961	16	Cardiovascular system	NA	NA	140	1774	107874	0.00127845
2431	bretylium	nausea	5	0.017973	5	NA	NA	NA	4	986	42400	9.22e-05
2435	brimonidine	conjunctivitis	4	0.051521	2	Sensory organs	Eye Diseases	0	15	644	8795	0.00159168
68844	brinzolamide	conjunctivitis	4	0.033202	3	Sensory organs	Eye Diseases	0	0	217	8795	0
60726	bromfenac	glaucoma	4	0.027878	1	Sensory organs	Eye Diseases	0	1	137	41335	2.41e-05
60726	bromfenac	hypertension	4	0.025936	2	Sensory organs	Cardiovascular Diseases	1	2	137	278575	7.18e-06
60726	bromfenac	conjunctivitis	4	0.02405	3	Sensory organs	Eye Diseases	NA	5	137	8795	0.000560099
60726	bromfenac	ocular hypertension	4	0.021574	4	Sensory organs	NA	NA	1	137	3709	0.000260078
2443	bromocriptine	vomiting	24	0.02095	3	NA	NA	NA	68	6319	47899	0.00125577
2443	bromocriptine	nausea and vomiting	24	0.018417	5	NA	NA	NA	20	6319	13421	0.0010142
2443	bromocriptine	hypertension	24	0.014725	7	NA	Cardiovascular Diseases	NA	126	6319	278575	0.000442465
2443	bromocriptine	cancer	24	0.013622	8	NA	NA	NA	91	6319	1046154	8.65e-05
2443	bromocriptine	Interactions	24	0.012173	9	NA	NA	NA	102	6319	432820	0.000232327
2443	bromocriptine	sickness	24	0.011224	10	NA	NA	NA	0	6319	18581	0
2443	bromocriptine	tension	24	0.009382	14	NA	NA	NA	19	6319	78576	0.000223856
2443	bromocriptine	anxiety	24	0.008907	15	NA	Behavior and Behavior Mechanisms	NA	40	6319	112590	0.000336505
2443	bromocriptine	pain	24	0.007628	17	NA	Nervous System Diseases	NA	92	6319	407412	0.000222416
2443	bromocriptine	nursing	24	0.00749	18	NA	NA	NA	26	6319	194614	0.000129413
2443	bromocriptine	osteoporosis	24	0.007378	19	NA	Musculoskeletal Diseases	NA	14	6319	45974	0.000267794
2443	bromocriptine	death	24	0.007148	20	NA	NA	NA	67	6319	464998	0.000142175
2443	bromocriptine	essential hypertension	24	0.006965	21	NA	NA	NA	19	6319	20460	0.000710015
2443	bromocriptine	fertilization	24	0.006647	22	NA	NA	NA	22	6319	39028	0.000485383
2443	bromocriptine	carcinogenicity	24	0.006595	23	NA	NA	NA	0	6319	9934	0
2443	bromocriptine	insomnia	24	0.006298	24	NA	Nervous System Diseases	NA	12	6319	12333	0.000643777
6834	brompheniramine	itch	4	0.031571	1	NA	NA	NA	2	144	2716	0.00069979
6834	brompheniramine	urticaria	4	0.027561	2	NA	Skin and Connective Tissue Diseases	NA	4	144	10686	0.000369481
6834	brompheniramine	seasonal allergic rhinitis	4	0.023938	4	NA	NA	NA	1	144	1476	0.000617665
2462	budesonide	seasonal allergic rhinitis	10	0.04318	5	NA	NA	NA	61	3909	1476	0.0114576
2462	budesonide	obstructive pulmonary disease	10	0.030934	6	NA	NA	NA	201	3909	27905	0.00635814
2462	budesonide	HFA	10	0.019532	8	NA	NA	NA	43	3909	1483	0.00803889
2471	bumetanide	hypertension	6	0.024229	4	Cardiovascular system	Cardiovascular Diseases	0	108	2706	278575	0.000384105
2471	bumetanide	cirrhosis	6	0.021708	5	Cardiovascular system	NA	NA	15	2706	66244	0.000217596
2471	bumetanide	discomforts	6	0.017717	6	Cardiovascular system	NA	NA	0	2706	637	0
2474	bupivacaine	muscle relaxation	4	0.037866	2	NA	NA	NA	56	10087	4689	0.00380435
2476	buprenorphine	analgesia	7	0.019003	3	NA	NA	NA	612	4207	44678	0.0126779
2476	buprenorphine	postoperative pain	7	0.018399	4	NA	NA	NA	218	4207	15542	0.0111617
2476	buprenorphine	abuse	7	0.018226	5	NA	NA	NA	587	4207	87987	0.00640781
2476	buprenorphine	respiratory depression	7	0.01486	6	NA	NA	NA	196	4207	4692	0.022521
2476	buprenorphine	acute pain	7	0.01471	7	NA	NA	NA	34	4207	4846	0.00376982
444	bupropion	Erosive Esophagitis	25	0.016961	19	Nervous system	NA	NA	0	3052	795	0
444	bupropion	anxiety	25	0.016773	20	Nervous system	Behavior and Behavior Mechanisms	0	162	3052	112590	0.00140284
444	bupropion	Esophagitis	25	0.014334	21	Nervous system	NA	NA	0	3052	9687	0
444	bupropion	Gastroesophageal Reflux	25	0.014132	22	Nervous system	NA	NA	1	3052	13734	5.96e-05
444	bupropion	sleep disturbance	25	0.013566	23	Nervous system	NA	NA	11	3052	4568	0.00144566
444	bupropion	heartburn	25	0.013563	24	Nervous system	NA	NA	0	3052	3925	0
42615	buserelin acetate	cancer	4	0.018502	1	NA	NA	NA	8	156	1046154	7.65e-06
42615	buserelin acetate	hyperplasia	4	0.017139	2	NA	NA	NA	0	156	70274	0
42615	buserelin acetate	bleeding	4	0.015644	3	NA	NA	NA	6	156	137388	4.36e-05
2477	buspirone	pain	43	0.013516	12	Nervous system	Nervous System Diseases	0	41	2377	407412	0.000100062
2477	buspirone	nausea	43	0.011559	16	Nervous system	NA	NA	27	2377	42400	0.000603352
2477	buspirone	dyspnea	43	0.011127	20	Nervous system	Respiratory Tract Diseases	1	3	2377	24645	0.000111033
2477	buspirone	chest pain	43	0.010974	22	Nervous system	NA	NA	0	2377	23571	0
2477	buspirone	chills	43	0.010928	24	Nervous system	NA	NA	0	2377	3042	0
2477	buspirone	distress	43	0.010702	26	Nervous system	NA	NA	10	2377	71881	0.000134684
2477	buspirone	palpitations	43	0.010615	28	Nervous system	NA	NA	2	2377	3255	0.00035524
2477	buspirone	Panic	43	0.010527	30	Nervous system	NA	NA	79	2377	11728	0.0056324
2477	buspirone	hot flushes	43	0.010519	31	Nervous system	NA	NA	1	2377	1706	0.000244978
2477	buspirone	numbness	43	0.010516	32	Nervous system	NA	NA	0	2377	5597	0
2477	buspirone	panic attacks	43	0.010452	34	Nervous system	NA	NA	22	2377	2738	0.00431965
2477	buspirone	depersonalization	43	0.01044	35	Nervous system	NA	NA	2	2377	1460	0.000521512
2477	buspirone	derealization	43	0.01044	36	Nervous system	NA	NA	0	2377	242	0
2477	buspirone	agoraphobia	43	0.010439	38	Nervous system	Mental Disorders	0	8	2377	2558	0.00162371
2477	buspirone	choking	43	0.010438	39	Nervous system	NA	NA	0	2377	1306	0
2477	buspirone	Panic Disorder	43	0.010438	40	Nervous system	NA	NA	53	2377	7408	0.00544595
2477	buspirone	abdominal distress	43	0.010438	41	Nervous system	NA	NA	0	2377	117	0
2477	buspirone	fear of dying	43	0.010438	42	Nervous system	NA	NA	0	2377	161	0
2478	busulfan	tumor	13	0.037985	6	NA	NA	NA	146	2998	769354	0.000189069
2478	busulfan	chronic lymphatic leukemia	13	0.032994	8	NA	NA	NA	2	2998	919	0.000510856
2478	busulfan	remission	13	0.029985	10	NA	NA	NA	537	2998	83462	0.00624978
2478	busulfan	solid tumors	13	0.013934	13	NA	NA	NA	33	2998	23132	0.00126451
2484	butenafine	pain	7	0.016143	7	Dermatologicals	Nervous System Diseases	1	1	72	407412	2.45e-06
47471	butoconazole	Urinary tract infections	5	0.013461	2	Genito-urinary system and sex hormones	NA	NA	0	45	14960	0
47471	butoconazole	cystitis	5	0.009653	4	Genito-urinary system and sex hormones	Male Urogenital Diseases	0	0	45	8618	0
47471	butoconazole	Meningitis	5	0.009425	5	Genito-urinary system and sex hormones	NA	NA	0	45	41574	0
2487	butorphanol	analgesia	2	0.012172	2	NA	NA	NA	257	1167	44678	0.00563745
2512	cabergoline	cancer	12	0.014341	1	NA	NA	NA	12	1044	1046154	1.15e-05
2512	cabergoline	diabetes	12	0.011467	2	NA	NA	NA	12	1044	330561	3.62e-05
2512	cabergoline	seizure	12	0.010841	3	NA	NA	NA	1	1044	44464	2.2e-05
2512	cabergoline	nausea	12	0.010311	4	NA	NA	NA	42	1044	42400	0.000967697
2512	cabergoline	vomiting	12	0.009897	6	NA	NA	NA	23	1044	47899	0.000470155
2512	cabergoline	type 2 diabetes	12	0.008643	7	NA	NA	NA	2	1044	65540	3e-05
2512	cabergoline	hypertension	12	0.008291	8	NA	Cardiovascular Diseases	NA	20	1044	278575	7.15e-05
2512	cabergoline	nausea and vomiting	12	0.008092	9	NA	NA	NA	3	1044	13421	0.00020744
2512	cabergoline	infections	12	0.008078	10	NA	Bacterial Infections and Mycoses	NA	1	1044	342856	2.91e-06
2512	cabergoline	tension	12	0.007365	11	NA	NA	NA	6	1044	78576	7.54e-05
2512	cabergoline	epilepsy	12	0.006807	12	NA	NA	NA	3	1044	70834	4.17e-05
2519	caffeine	bleeding	3	0.023167	1	NA	NA	NA	18	22160	137388	0.000112831
2519	caffeine	diabetes	3	0.022066	2	NA	NA	NA	273	22160	330561	0.000774582
2519	caffeine	weight loss	3	0.019846	3	NA	NA	NA	161	22160	55053	0.0020895
2522	calcipotriol	dermatitis	4	0.040329	2	NA	Skin and Connective Tissue Diseases	NA	28	703	40980	0.000672188
2522	calcipotriol	acne	4	0.030192	3	NA	NA	NA	2	703	11303	0.000166611
271	calcium	rhinitis	39	0.035989	3	NA	Respiratory Tract Diseases	NA	110	294494	19859	0.000350048
271	calcium	seasonal allergic rhinitis	39	0.035451	4	NA	NA	NA	9	294494	1476	3.04e-05
271	calcium	allergic rhinitis	39	0.03333	5	NA	NA	NA	76	294494	12186	0.000247877
271	calcium	allergic reactions	39	0.032551	6	NA	Immune System Diseases	NA	137	294494	9049	0.00045154
271	calcium	sneezing	39	0.023278	7	NA	NA	NA	12	294494	2355	4.04e-05
271	calcium	conjunctivitis	39	0.021321	8	NA	Eye Diseases	NA	31	294494	8795	0.000102223
271	calcium	angioedema	39	0.021124	9	NA	Cardiovascular Diseases	NA	29	294494	3964	9.72e-05
271	calcium	Allergic conjunctivitis	39	0.020921	10	NA	NA	NA	6	294494	1320	2.03e-05
271	calcium	rhinorrhea	39	0.020669	11	NA	NA	NA	7	294494	3008	2.35e-05
271	calcium	Fever	39	0.019004	12	NA	NA	NA	567	294494	121673	0.00136429
271	calcium	Anaphylactic reactions	39	0.015817	13	NA	NA	NA	19	294494	2008	6.41e-05
271	calcium	Vasomotor rhinitis	39	0.014594	14	NA	NA	NA	5	294494	607	1.69e-05
271	calcium	nasal congestion	39	0.013083	15	NA	NA	NA	5	294494	1438	1.69e-05
271	calcium	Dermographism	39	0.012932	16	NA	NA	NA	2	294494	220	6.79e-06
271	calcium	perennial allergic rhinitis	39	0.01292	17	NA	NA	NA	2	294494	828	6.77e-06
271	calcium	common cold	39	0.012878	18	NA	NA	NA	8	294494	2618	2.69e-05
271	calcium	asthma	39	0.012785	19	NA	NA	NA	1150	294494	109129	0.00285733
271	calcium	ocular itching	39	0.011016	20	NA	NA	NA	1	294494	117	3.39e-06
271	calcium	Idiopathic Urticaria	39	0.010346	22	NA	NA	NA	3	294494	656	1.02e-05
271	calcium	watery eyes	39	0.010346	23	NA	NA	NA	0	294494	120	0
271	calcium	tearing	39	0.009542	24	NA	NA	NA	28	294494	2998	9.41e-05
271	calcium	head lice	39	0.007759	26	NA	NA	NA	0	294494	738	0
271	calcium	nasal discharge	39	0.007751	27	NA	NA	NA	3	294494	1505	1.01e-05
271	calcium	Chronic Urticaria	39	0.007721	28	NA	NA	NA	7	294494	1982	2.36e-05
271	calcium	apprehension	39	0.00749	29	NA	NA	NA	8	294494	1890	2.7e-05
271	calcium	bronchospasm	39	0.00595	31	NA	Respiratory Tract Diseases	NA	101	294494	4128	0.000338335
271	calcium	sickness	39	0.005823	32	NA	NA	NA	69	294494	18581	0.000220443
271	calcium	atopic	39	0.005555	34	NA	NA	NA	257	294494	27380	0.000799087
271	calcium	encephalopathy	39	0.005278	35	NA	NA	NA	307	294494	31285	0.000943246
271	calcium	infestations	39	0.005211	36	NA	NA	NA	4	294494	3321	1.34e-05
271	calcium	scabies	39	0.005173	37	NA	NA	NA	9	294494	2654	3.03e-05
271	calcium	collapsed	39	0.005095	38	NA	NA	NA	128	294494	7456	0.000424091
2541	candesartan	diabetes	11	0.020075	3	Cardiovascular system	NA	NA	256	2103	330561	0.000770138
2541	candesartan	vascular disease	11	0.017293	5	Cardiovascular system	Cardiovascular Diseases	0	5	2103	24917	0.000185082
2541	candesartan	Infarction	11	0.014956	7	Cardiovascular system	NA	NA	99	2103	170410	0.000574199
2541	candesartan	coughs	11	0.014496	8	Cardiovascular system	NA	NA	0	2103	1029	0
2541	candesartan	peripheral arterial disease	11	0.014215	9	Cardiovascular system	NA	NA	1	2103	5670	0.000128667
2541	candesartan	Left Ventricular Dysfunction	11	0.014208	10	Cardiovascular system	NA	NA	21	2103	9299	0.00184518
2541	candesartan	Ventricular Dysfunction	11	0.014208	11	Cardiovascular system	NA	NA	21	2103	12807	0.00141044
60953	capecitabine	sickness	11	0.028754	1	Antineoplastic and immunomodulating agents	NA	NA	5	3587	18581	0.000225601
60953	capecitabine	pain	11	0.015762	3	Antineoplastic and immunomodulating agents	Nervous System Diseases	1	138	3587	407412	0.00033588
60953	capecitabine	acute pain	11	0.013799	5	Antineoplastic and immunomodulating agents	NA	NA	0	3587	4846	0
60953	capecitabine	adverse event	11	0.013232	7	Antineoplastic and immunomodulating agents	NA	NA	91	3587	13290	0.00542118
60953	capecitabine	renal disease	11	0.012865	8	Antineoplastic and immunomodulating agents	Male Urogenital Diseases	1	2	3587	41389	4.45e-05
60953	capecitabine	nephrotic syndrome	11	0.012708	9	Antineoplastic and immunomodulating agents	Male Urogenital Diseases	NA	1	3587	14638	5.49e-05
60953	capecitabine	cessation of therapy	11	0.012672	10	Antineoplastic and immunomodulating agents	NA	NA	0	3587	0	0
2548	capsaicin	infections	3	0.034133	1	NA	Bacterial Infections and Mycoses	NA	33	10882	342856	9.33e-05
2548	capsaicin	tinea	3	0.01849	2	NA	NA	NA	0	10882	3893	0
2548	capsaicin	itch	3	0.017224	3	NA	NA	NA	115	10882	2716	0.00852926
2550	captopril	essential hypertension	26	0.015518	7	Cardiovascular system	NA	NA	665	10515	20460	0.02194
2550	captopril	cancer	26	0.013968	8	Cardiovascular system	NA	NA	56	10515	1046154	5.3e-05
2550	captopril	PMS	26	0.013624	11	Cardiovascular system	NA	NA	0	10515	3538	0
2550	captopril	breast cancer	26	0.010364	15	Cardiovascular system	NA	NA	4	10515	172576	2.18e-05
2550	captopril	Adjuvant Treatment	26	0.009952	17	Cardiovascular system	NA	NA	0	10515	8672	0
2550	captopril	arthritis	26	0.009835	18	Cardiovascular system	Musculoskeletal Diseases	1	20	10515	127809	0.000144609
2550	captopril	rheumatoid arthritis	26	0.008929	22	Cardiovascular system	NA	NA	16	10515	78660	0.000179455
2550	captopril	pain	26	0.008328	24	Cardiovascular system	Nervous System Diseases	1	66	10515	407412	0.000157947
2550	captopril	carcinoma of the prostate	26	0.007948	26	Cardiovascular system	NA	NA	0	10515	3709	0
2551	carbachol	infections	3	0.021607	1	NA	Bacterial Infections and Mycoses	NA	23	13269	342856	6.46e-05
2551	carbachol	hypertension	3	0.014903	2	NA	Cardiovascular Diseases	NA	97	13269	278575	0.00033248
2551	carbachol	glaucoma	3	0.012991	3	NA	Eye Diseases	NA	41	13269	41335	0.000751425
2554	carbamazepine	rash	26	0.023929	4	Nervous system	Skin and Connective Tissue Diseases	1	242	11662	17602	0.0083385
2554	carbamazepine	Geriatric	26	0.02044	6	Nervous system	NA	NA	19	11662	27820	0.000481464
2554	carbamazepine	ADVERSE REACTIONS	26	0.018224	7	Nervous system	NA	NA	119	11662	18956	0.00390177
2554	carbamazepine	Genital Herpes	26	0.016384	9	Nervous system	NA	NA	0	11662	2655	0
2554	carbamazepine	arthritis	26	0.015882	11	Nervous system	Musculoskeletal Diseases	1	10	11662	127809	7.17e-05
2554	carbamazepine	Herpes Zoster	26	0.015759	12	Nervous system	NA	NA	21	11662	6827	0.0011371
2554	carbamazepine	herpes labialis	26	0.015382	13	Nervous system	NA	NA	0	11662	558	0
2554	carbamazepine	herpes simplex	26	0.014636	14	Nervous system	Virus Diseases	1	12	11662	34536	0.000259819
2554	carbamazepine	hyperthyroidism	26	0.014594	15	Nervous system	Endocrine System Diseases	1	10	11662	16777	0.000351753
2554	carbamazepine	herpes	26	0.013704	16	Nervous system	NA	NA	39	11662	50319	0.000629621
2554	carbamazepine	PMS	26	0.012765	17	Nervous system	NA	NA	3	11662	3538	0.000197407
2554	carbamazepine	Sexually transmitted diseases	26	0.011038	20	Nervous system	NA	NA	0	11662	9597	0
2554	carbamazepine	infections	26	0.011027	21	Nervous system	Bacterial Infections and Mycoses	1	57	11662	342856	0.000160808
2554	carbamazepine	Chickenpox	26	0.010993	22	Nervous system	NA	NA	1	11662	2025	7.31e-05
2554	carbamazepine	crusts	26	0.010922	23	Nervous system	NA	NA	2	11662	892	0.000159337
2554	carbamazepine	Neonatal Herpes Simplex	26	0.010922	24	Nervous system	NA	NA	0	11662	301	0
2554	carbamazepine	tubular	26	0.010839	25	Nervous system	NA	NA	24	11662	62146	0.000325274
2554	carbamazepine	anemia	26	0.010518	26	Nervous system	Hemic and Lymphatic Diseases	1	45	11662	81387	0.00048385
2559	carbenicillin	Urinary tract infections	4	0.020686	2	Antiinfectives for systemic use	NA	NA	73	2435	14960	0.00421429
2559	carbenicillin	candidiasis	4	0.018735	3	Antiinfectives for systemic use	Bacterial Infections and Mycoses	0	0	2435	11611	0
2559	carbenicillin	cystitis	4	0.014919	4	Antiinfectives for systemic use	Male Urogenital Diseases	1	7	2435	8618	0.000633714
2575	carbenicillin indanyl sodium	Urinary tract infections	4	0.020686	2	Antiinfectives for systemic use	NA	NA	6	20	14960	0.000400695
2575	carbenicillin indanyl sodium	candidiasis	4	0.018735	3	Antiinfectives for systemic use	Bacterial Infections and Mycoses	0	0	20	11611	0
2575	carbenicillin indanyl sodium	cystitis	4	0.014919	4	Antiinfectives for systemic use	Male Urogenital Diseases	1	0	20	8618	0
2564	carbinoxamine maleate	itch	11	0.046289	1	NA	NA	NA	0	12	2716	0
2564	carbinoxamine maleate	seasonal allergic rhinitis	11	0.035354	4	NA	NA	NA	0	12	1476	0
2564	carbinoxamine maleate	sneezing	11	0.023212	7	NA	NA	NA	1	12	2355	0.000422654
2564	carbinoxamine maleate	rhinorrhea	11	0.020607	11	NA	NA	NA	2	12	3008	0.000662691
38904	carboplatin	Pancreatic Cancer	21	0.015256	14	NA	NA	NA	39	10561	21017	0.00123656
38904	carboplatin	prostate cancer	21	0.014473	17	NA	NA	NA	115	10561	70494	0.00142081
38904	carboplatin	Small Cell Lung Cancer	21	0.01257	19	NA	NA	NA	2137	10561	35212	0.0489733
38904	carboplatin	prostate	21	0.012349	21	NA	NA	NA	149	10561	123252	0.00111473
2576	carisoprodol	infections	2	0.023451	1	Musculo-skeletal system	Bacterial Infections and Mycoses	1	0	237	342856	0
2576	carisoprodol	nausea	2	0.016233	2	Musculo-skeletal system	NA	NA	0	237	42400	0
85	carnitine	itch	15	0.039179	1	NA	NA	NA	0	11120	2716	0
85	carnitine	seasonal allergic rhinitis	15	0.029907	4	NA	NA	NA	0	11120	1476	0
85	carnitine	allergic reactions	15	0.027631	6	NA	Immune System Diseases	NA	2	11120	9049	9.92e-05
85	carnitine	sneezing	15	0.019588	7	NA	NA	NA	0	11120	2355	0
85	carnitine	conjunctivitis	15	0.018389	8	NA	Eye Diseases	NA	0	11120	8795	0
85	carnitine	angioedema	15	0.017865	9	NA	Cardiovascular Diseases	NA	0	11120	3964	0
85	carnitine	Allergic conjunctivitis	15	0.017658	10	NA	NA	NA	0	11120	1320	0
85	carnitine	rhinorrhea	15	0.017395	11	NA	NA	NA	0	11120	3008	0
85	carnitine	Fever	15	0.016664	12	NA	NA	NA	26	11120	121673	0.000195832
85	carnitine	Anaphylactic reactions	15	0.013347	13	NA	NA	NA	0	11120	2008	0
85	carnitine	Vasomotor rhinitis	15	0.01229	14	NA	NA	NA	0	11120	607	0
85	carnitine	nasal congestion	15	0.011039	15	NA	NA	NA	0	11120	1438	0
2585	carvedilol	hypertensive	13	0.016885	3	Cardiovascular system	NA	NA	185	2412	88850	0.00203125
2585	carvedilol	fall in blood pressure	13	0.014859	6	Cardiovascular system	NA	NA	8	2412	2124	0.00176678
2585	carvedilol	angina	13	0.012286	8	Cardiovascular system	Cardiovascular Diseases	0	80	2412	44561	0.00170601
2585	carvedilol	death	13	0.012077	9	Cardiovascular system	NA	NA	218	2412	464998	0.000466618
2585	carvedilol	diabetes	13	0.0109	10	Cardiovascular system	NA	NA	113	2412	330561	0.000339482
2585	carvedilol	vascular disease	13	0.009501	12	Cardiovascular system	Cardiovascular Diseases	NA	13	2412	24917	0.000475912
2585	carvedilol	artery disease	13	0.009102	13	Cardiovascular system	NA	NA	62	2412	64427	0.000928463
123623	caspofungin	Urinary tract infections	15	0.019721	2	Antiinfectives for systemic use	NA	NA	5	1773	14960	0.0002989
123623	caspofungin	cystitis	15	0.014181	5	Antiinfectives for systemic use	Male Urogenital Diseases	1	0	1773	8618	0
123623	caspofungin	diarrhea	15	0.010121	9	Antiinfectives for systemic use	NA	NA	4	1773	51703	7.48e-05
123623	caspofungin	lymphoma	15	0.010111	10	Antiinfectives for systemic use	Neoplasms	1	14	1773	113807	0.000121143
123623	caspofungin	pneumoniae	15	0.009458	13	Antiinfectives for systemic use	NA	NA	1	1773	41253	2.32e-05
123623	caspofungin	vulvovaginitis	15	0.009441	14	Antiinfectives for systemic use	Female Urogenital Diseases and Pregnancy Complications	1	0	1773	897	0
123623	caspofungin	bacteriuria	15	0.009441	15	Antiinfectives for systemic use	NA	NA	0	1773	4895	0
2609	cefaclor	abdominal Infections	21	0.019801	8	Antiinfectives for systemic use	NA	NA	2	1537	1057	0.000771605
2609	cefaclor	Septicemia	21	0.019744	9	Antiinfectives for systemic use	NA	NA	2	1537	10881	0.000161082
2609	cefaclor	bacteremia	21	0.017417	12	Antiinfectives for systemic use	Bacterial Infections and Mycoses	0	9	1537	16882	0.000488865
2609	cefaclor	gonorrhea	21	0.017293	14	Antiinfectives for systemic use	Bacterial Infections and Mycoses	NA	4	1537	5631	0.000558347
2609	cefaclor	Meningitis	21	0.0134	19	Antiinfectives for systemic use	NA	NA	16	1537	41574	0.000371273
2609	cefaclor	pelvic inflammatory disease	21	0.011948	21	Antiinfectives for systemic use	NA	NA	0	1537	3645	0
2610	cefadroxil	influenzae	11	0.042956	3	Antiinfectives for systemic use	NA	NA	38	587	17309	0.0021279
2610	cefadroxil	abdominal Infections	11	0.018334	8	Antiinfectives for systemic use	NA	NA	0	587	1057	0
2610	cefadroxil	Septicemia	11	0.018325	9	Antiinfectives for systemic use	NA	NA	2	587	10881	0.000174429
2610	cefadroxil	bronchitis	11	0.017296	10	Antiinfectives for systemic use	Respiratory Tract Diseases	1	16	587	18301	0.000847817
2617	cefazolin	abdominal Infections	20	0.019301	9	Antiinfectives for systemic use	NA	NA	4	3291	1057	0.00092081
2617	cefazolin	bronchitis	20	0.018112	10	Antiinfectives for systemic use	Respiratory Tract Diseases	1	23	3291	18301	0.00106635
2617	cefazolin	Lower respiratory tract infections	20	0.017409	11	Antiinfectives for systemic use	NA	NA	10	3291	2844	0.00163265
2617	cefazolin	bacteremia	20	0.017007	12	Antiinfectives for systemic use	Bacterial Infections and Mycoses	0	86	3291	16882	0.00428138
2617	cefazolin	otitis	20	0.016938	13	Antiinfectives for systemic use	Otorhinolaryngologic Diseases	0	13	3291	20402	0.000548986
2617	cefazolin	gonorrhea	20	0.016863	14	Antiinfectives for systemic use	Bacterial Infections and Mycoses	NA	6	3291	5631	0.000672948
2617	cefazolin	pharyngitis	20	0.01619	15	Antiinfectives for systemic use	NA	NA	4	3291	4222	0.000532694
2617	cefazolin	otitis media	20	0.015891	16	Antiinfectives for systemic use	NA	NA	9	3291	16736	0.000449595
2617	cefazolin	tonsillitis	20	0.014263	17	Antiinfectives for systemic use	NA	NA	15	3291	4296	0.00198098
2617	cefazolin	chronic bronchitis	20	0.013794	18	Antiinfectives for systemic use	Respiratory Tract Diseases	NA	7	3291	8859	0.000576464
2617	cefazolin	Meningitis	20	0.013628	19	Antiinfectives for systemic use	NA	NA	42	3291	41574	0.000937019
6398970	cefdinir	Urinary tract infections	14	0.029566	4	Antiinfectives for systemic use	NA	NA	16	350	14960	0.00104616
6398970	cefdinir	respiratory tract infections	14	0.021989	5	Antiinfectives for systemic use	NA	NA	30	350	9677	0.0030009
6398970	cefdinir	abdominal Infections	14	0.017194	8	Antiinfectives for systemic use	NA	NA	0	350	1057	0
6398970	cefdinir	Septicemia	14	0.017164	9	Antiinfectives for systemic use	NA	NA	3	350	10881	0.000267189
6398970	cefdinir	Lower respiratory tract infections	14	0.015514	11	Antiinfectives for systemic use	NA	NA	5	350	2844	0.00156789
6398970	cefdinir	bacteremia	14	0.015132	12	Antiinfectives for systemic use	Bacterial Infections and Mycoses	0	3	350	16882	0.000174125
6398970	cefdinir	gonorrhea	14	0.015034	14	Antiinfectives for systemic use	Bacterial Infections and Mycoses	NA	0	350	5631	0
9571074	cefditoren	Urinary tract infections	10	0.032685	4	NA	NA	NA	9	233	14960	0.000592729
9571074	cefditoren	respiratory tract infections	10	0.024302	5	NA	NA	NA	39	233	9677	0.00395097
9571074	cefditoren	abdominal Infections	10	0.019029	8	NA	NA	NA	0	233	1057	0
9571074	cefditoren	Septicemia	10	0.018986	9	NA	NA	NA	1	233	10881	9e-05
2622	cefepime	Fever	30	0.020585	6	Antiinfectives for systemic use	NA	NA	121	2157	121673	0.000978102
2622	cefepime	Rheumatic Fever	30	0.019243	7	Antiinfectives for systemic use	NA	NA	0	2157	6350	0
2622	cefepime	otitis	30	0.016818	13	Antiinfectives for systemic use	Otorhinolaryngologic Diseases	0	4	2157	20402	0.000177344
2622	cefepime	gonorrhea	30	0.016775	14	Antiinfectives for systemic use	Bacterial Infections and Mycoses	0	3	2157	5631	0.000385356
2622	cefepime	pharyngitis	30	0.016101	15	Antiinfectives for systemic use	NA	NA	3	2157	4222	0.000470514
2622	cefepime	otitis media	30	0.01577	16	Antiinfectives for systemic use	NA	NA	1	2157	16736	5.29e-05
2622	cefepime	tonsillitis	30	0.014195	17	Antiinfectives for systemic use	NA	NA	1	2157	4296	0.000154991
2622	cefepime	Meningitis	30	0.013022	19	Antiinfectives for systemic use	NA	NA	45	2157	41574	0.00103008
2622	cefepime	nasopharynx	30	0.011759	20	Antiinfectives for systemic use	NA	NA	0	2157	7199	0
2622	cefepime	pelvic inflammatory disease	30	0.011588	21	Antiinfectives for systemic use	NA	NA	0	2157	3645	0
2622	cefepime	Abscesses	30	0.010112	23	Antiinfectives for systemic use	NA	NA	11	2157	18828	0.000524459
2622	cefepime	sinusitis	30	0.009727	24	Antiinfectives for systemic use	Respiratory Tract Diseases	1	7	2157	12292	0.000484697
2622	cefepime	Bone and Joint Infections	30	0.00957	25	Antiinfectives for systemic use	NA	NA	0	2157	0	0
2622	cefepime	streptococcal infections	30	0.009468	27	Antiinfectives for systemic use	Bacterial Infections and Mycoses	NA	2	2157	1802	0.000505433
2622	cefepime	cellulitis	30	0.009366	28	Antiinfectives for systemic use	NA	NA	2	2157	6305	0.000236407
2622	cefepime	cystitis	30	0.0079	29	Antiinfectives for systemic use	Male Urogenital Diseases	1	0	2157	8618	0
2622	cefepime	sepsis	30	0.007512	30	Antiinfectives for systemic use	Bacterial Infections and Mycoses	NA	65	2157	64437	0.000977018
2675	cefixime	respiratory tract infections	15	0.024143	5	NA	NA	NA	64	1228	9677	0.00590351
2675	cefixime	abdominal Infections	15	0.018878	8	NA	NA	NA	1	1228	1057	0.000437828
2675	cefixime	Septicemia	15	0.018864	9	NA	NA	NA	3	1228	10881	0.000247811
2675	cefixime	Lower respiratory tract infections	15	0.017035	11	NA	NA	NA	27	1228	2844	0.00667491
2675	cefixime	bacteremia	15	0.01661	12	NA	Bacterial Infections and Mycoses	NA	11	1228	16882	0.000607768
2629	cefoperazone	Fever	13	0.016661	6	Antiinfectives for systemic use	NA	NA	72	2173	121673	0.000581705
2629	cefoperazone	Rheumatic Fever	13	0.014598	8	Antiinfectives for systemic use	NA	NA	0	2173	6350	0
2629	cefoperazone	bronchitis	13	0.014086	10	Antiinfectives for systemic use	Respiratory Tract Diseases	1	24	2173	18301	0.00117359
2629	cefoperazone	Lower respiratory tract infections	13	0.013148	11	Antiinfectives for systemic use	NA	NA	18	2173	2844	0.00360072
2629	cefoperazone	bacteremia	13	0.012803	12	Antiinfectives for systemic use	Bacterial Infections and Mycoses	0	51	2173	16882	0.00268365
2629	cefoperazone	otitis	13	0.01275	13	Antiinfectives for systemic use	Otorhinolaryngologic Diseases	0	10	2173	20402	0.000443164
2631	cefotaxime	Fever	21	0.020394	6	Antiinfectives for systemic use	NA	NA	281	6710	121673	0.00219357
2631	cefotaxime	Rheumatic Fever	21	0.018909	7	Antiinfectives for systemic use	NA	NA	1	6710	6350	7.66e-05
2631	cefotaxime	bronchitis	21	0.017828	10	Antiinfectives for systemic use	Respiratory Tract Diseases	1	31	6710	18301	0.00124099
2631	cefotaxime	otitis	21	0.016523	13	Antiinfectives for systemic use	Otorhinolaryngologic Diseases	0	75	6710	20402	0.00277398
2631	cefotaxime	pharyngitis	21	0.015807	15	Antiinfectives for systemic use	NA	NA	9	6710	4222	0.000823949
2631	cefotaxime	otitis media	21	0.015488	16	Antiinfectives for systemic use	NA	NA	60	6710	16736	0.00256564
2631	cefotaxime	tonsillitis	21	0.013935	17	Antiinfectives for systemic use	NA	NA	10	6710	4296	0.000909422
2631	cefotaxime	chronic bronchitis	21	0.013585	18	Antiinfectives for systemic use	Respiratory Tract Diseases	NA	18	6710	8859	0.00115748
2631	cefotaxime	nasopharynx	21	0.011512	20	Antiinfectives for systemic use	NA	NA	8	6710	7199	0.000575498
50614	cefotetan	Fever	12	0.019911	6	Antiinfectives for systemic use	NA	NA	10	717	121673	8.17e-05
50614	cefotetan	Rheumatic Fever	12	0.018343	7	Antiinfectives for systemic use	NA	NA	0	717	6350	0
50614	cefotetan	Septicemia	12	0.018285	9	Antiinfectives for systemic use	NA	NA	5	717	10881	0.000431295
50614	cefotetan	bronchitis	12	0.017306	10	Antiinfectives for systemic use	Respiratory Tract Diseases	1	7	717	18301	0.000368208
50614	cefotetan	bacteremia	12	0.016098	12	Antiinfectives for systemic use	Bacterial Infections and Mycoses	0	6	717	16882	0.000341045
2637	cefoxitin	Fever	18	0.020766	6	Antiinfectives for systemic use	NA	NA	57	3549	121673	0.000455399
2637	cefoxitin	Rheumatic Fever	18	0.01935	7	Antiinfectives for systemic use	NA	NA	0	3549	6350	0
2637	cefoxitin	bronchitis	18	0.018164	10	Antiinfectives for systemic use	Respiratory Tract Diseases	1	7	3549	18301	0.000320469
2637	cefoxitin	bacteremia	18	0.016983	12	Antiinfectives for systemic use	Bacterial Infections and Mycoses	0	56	3549	16882	0.00274847
2637	cefoxitin	otitis	18	0.016908	13	Antiinfectives for systemic use	Otorhinolaryngologic Diseases	0	7	3549	20402	0.000292349
2637	cefoxitin	gonorrhea	18	0.01687	14	Antiinfectives for systemic use	Bacterial Infections and Mycoses	NA	25	3549	5631	0.00273075
2637	cefoxitin	pharyngitis	18	0.016181	15	Antiinfectives for systemic use	NA	NA	4	3549	4222	0.000514999
2637	cefoxitin	otitis media	18	0.015852	16	Antiinfectives for systemic use	NA	NA	3	3549	16736	0.000147914
2637	cefoxitin	tonsillitis	18	0.014265	17	Antiinfectives for systemic use	NA	NA	3	3549	4296	0.000382555
2637	cefoxitin	chronic bronchitis	18	0.013836	18	Antiinfectives for systemic use	Respiratory Tract Diseases	NA	2	3549	8859	0.000161212
54547	cefpodoxime	respiratory tract infections	20	0.023066	5	Antiinfectives for systemic use	NA	NA	50	664	9677	0.00485861
54547	cefpodoxime	abdominal Infections	20	0.018039	8	Antiinfectives for systemic use	NA	NA	0	664	1057	0
54547	cefpodoxime	Septicemia	20	0.018014	9	Antiinfectives for systemic use	NA	NA	2	664	10881	0.000173265
54547	cefpodoxime	Lower respiratory tract infections	20	0.016276	11	Antiinfectives for systemic use	NA	NA	13	664	2844	0.0037196
54547	cefpodoxime	bacteremia	20	0.015874	12	Antiinfectives for systemic use	Bacterial Infections and Mycoses	0	8	664	16882	0.000456152
54547	cefpodoxime	Meningitis	20	0.012336	19	Antiinfectives for systemic use	NA	NA	4	664	41574	9.47e-05
54547	cefpodoxime	nasopharynx	20	0.011008	20	Antiinfectives for systemic use	NA	NA	5	664	7199	0.000636294
2646	cefprozil	respiratory tract infections	21	0.02418	5	Antiinfectives for systemic use	NA	NA	34	270	9677	0.00342984
2646	cefprozil	abdominal Infections	21	0.018918	8	Antiinfectives for systemic use	NA	NA	0	270	1057	0
2646	cefprozil	Septicemia	21	0.01889	9	Antiinfectives for systemic use	NA	NA	0	270	10881	0
2646	cefprozil	Lower respiratory tract infections	21	0.017069	11	Antiinfectives for systemic use	NA	NA	11	270	2844	0.00354496
2646	cefprozil	bacteremia	21	0.016642	12	Antiinfectives for systemic use	Bacterial Infections and Mycoses	0	3	270	16882	0.000174937
2646	cefprozil	gonorrhea	21	0.016534	14	Antiinfectives for systemic use	Bacterial Infections and Mycoses	NA	1	270	5631	0.000169492
2646	cefprozil	Meningitis	21	0.012955	19	Antiinfectives for systemic use	NA	NA	4	270	41574	9.56e-05
2646	cefprozil	pelvic inflammatory disease	21	0.011411	21	Antiinfectives for systemic use	NA	NA	0	270	3645	0
2650	ceftazidime	Fever	23	0.021057	6	Antiinfectives for systemic use	NA	NA	330	6653	121673	0.00257821
2650	ceftazidime	Rheumatic Fever	23	0.019688	7	Antiinfectives for systemic use	NA	NA	0	6653	6350	0
2650	ceftazidime	bronchitis	23	0.018467	10	Antiinfectives for systemic use	Respiratory Tract Diseases	1	28	6653	18301	0.00112333
2650	ceftazidime	otitis	23	0.017205	13	Antiinfectives for systemic use	Otorhinolaryngologic Diseases	0	49	6653	20402	0.00181441
2650	ceftazidime	gonorrhea	23	0.017164	14	Antiinfectives for systemic use	Bacterial Infections and Mycoses	0	3	6653	5631	0.00024428
2650	ceftazidime	pharyngitis	23	0.016469	15	Antiinfectives for systemic use	NA	NA	2	6653	4222	0.000183942
2650	ceftazidime	otitis media	23	0.016132	16	Antiinfectives for systemic use	NA	NA	33	6653	16736	0.00141291
2650	ceftazidime	tonsillitis	23	0.014519	17	Antiinfectives for systemic use	NA	NA	10	6653	4296	0.00091416
2650	ceftazidime	chronic bronchitis	23	0.014065	18	Antiinfectives for systemic use	Respiratory Tract Diseases	NA	18	6653	8859	0.00116174
2650	ceftazidime	nasopharynx	23	0.011988	20	Antiinfectives for systemic use	NA	NA	1	6653	7199	7.22e-05
2650	ceftazidime	pelvic inflammatory disease	23	0.011853	21	Antiinfectives for systemic use	NA	NA	2	6653	3645	0.00019425
2650	ceftazidime	Abscesses	23	0.01035	23	Antiinfectives for systemic use	NA	NA	55	6653	18828	0.00216314
2655	ceftizoxime	Fever	13	0.019441	6	Antiinfectives for systemic use	NA	NA	24	868	121673	0.000195891
2655	ceftizoxime	Rheumatic Fever	13	0.017556	8	Antiinfectives for systemic use	NA	NA	0	868	6350	0
2655	ceftizoxime	bronchitis	13	0.016547	10	Antiinfectives for systemic use	Respiratory Tract Diseases	1	14	868	18301	0.00073088
2655	ceftizoxime	bacteremia	13	0.015409	12	Antiinfectives for systemic use	Bacterial Infections and Mycoses	0	17	868	16882	0.000958665
2655	ceftizoxime	otitis	13	0.01535	13	Antiinfectives for systemic use	Otorhinolaryngologic Diseases	0	6	868	20402	0.000282167
6918438	ceftobiprole medocaril	influenzae	9	0.028656	3	NA	NA	NA	4	34	17309	0.000230694
6918438	ceftobiprole medocaril	Urinary tract infections	9	0.021245	4	NA	NA	NA	0	34	14960	0
6918438	ceftobiprole medocaril	respiratory tract infections	9	0.015719	5	NA	NA	NA	1	34	9677	0.000102987
6918438	ceftobiprole medocaril	Fever	9	0.014559	6	NA	NA	NA	0	34	121673	0
6918438	ceftobiprole medocaril	Septicemia	9	0.012248	7	NA	NA	NA	0	34	10881	0
6918438	ceftobiprole medocaril	Rheumatic Fever	9	0.012217	8	NA	NA	NA	0	34	6350	0
6918438	ceftobiprole medocaril	abdominal Infections	9	0.012164	9	NA	NA	NA	0	34	1057	0
2656	ceftriaxone	Fever	24	0.019874	6	Antiinfectives for systemic use	NA	NA	719	7340	121673	0.00560432
2656	ceftriaxone	Rheumatic Fever	24	0.016803	8	Antiinfectives for systemic use	NA	NA	2	7340	6350	0.000146113
2656	ceftriaxone	bronchitis	24	0.015615	10	Antiinfectives for systemic use	Respiratory Tract Diseases	1	47	7340	18301	0.00183637
2656	ceftriaxone	bacteremia	24	0.014769	12	Antiinfectives for systemic use	Bacterial Infections and Mycoses	0	242	7340	16882	0.0100917
2656	ceftriaxone	pharyngitis	24	0.013956	16	Antiinfectives for systemic use	NA	NA	14	7340	4222	0.00121233
2656	ceftriaxone	tonsillitis	24	0.012242	18	Antiinfectives for systemic use	NA	NA	17	7340	4296	0.00146312
2656	ceftriaxone	chronic bronchitis	24	0.011899	19	Antiinfectives for systemic use	Respiratory Tract Diseases	NA	29	7340	8859	0.00179345
2656	ceftriaxone	nasopharynx	24	0.010177	20	Antiinfectives for systemic use	NA	NA	16	7340	7199	0.0011017
2656	ceftriaxone	Abscesses	24	0.008772	22	Antiinfectives for systemic use	NA	NA	79	7340	18828	0.0030281
2656	ceftriaxone	peritonitis	24	0.008753	23	Antiinfectives for systemic use	Digestive System Diseases	1	96	7340	24802	0.00299569
2658	cefuroxime	abdominal Infections	36	0.020452	8	Antiinfectives for systemic use	NA	NA	8	3532	1057	0.00174634
2658	cefuroxime	bacteremia	36	0.017984	12	Antiinfectives for systemic use	Bacterial Infections and Mycoses	0	53	3532	16882	0.00260302
2658	cefuroxime	pelvic inflammatory disease	36	0.012342	21	Antiinfectives for systemic use	NA	NA	5	3532	3645	0.000697156
2658	cefuroxime	peritonitis	36	0.010768	22	Antiinfectives for systemic use	Digestive System Diseases	1	38	3532	24802	0.00134295
2658	cefuroxime	Abscesses	36	0.010735	23	Antiinfectives for systemic use	NA	NA	23	3532	18828	0.00102968
2658	cefuroxime	Pyelonephritis	36	0.010134	26	Antiinfectives for systemic use	NA	NA	36	3532	10829	0.00251309
2658	cefuroxime	cellulitis	36	0.009972	28	Antiinfectives for systemic use	NA	NA	16	3532	6305	0.00162916
2658	cefuroxime	cystitis	36	0.008381	29	Antiinfectives for systemic use	Male Urogenital Diseases	1	19	3532	8618	0.00156624
2658	cefuroxime	Mycoplasma	36	0.007715	32	Antiinfectives for systemic use	NA	NA	22	3532	17185	0.00106306
2658	cefuroxime	osteomyelitis	36	0.007494	34	Antiinfectives for systemic use	NA	NA	16	3532	17211	0.00077194
2658	cefuroxime	empiric therapy	36	0.007422	35	Antiinfectives for systemic use	NA	NA	32	3532	1618	0.00625244
2658	cefuroxime	pelvic cellulitis	36	0.007189	36	Antiinfectives for systemic use	Female Urogenital Diseases and Pregnancy Complications	1	0	3532	77	0
2662	celecoxib	headaches	26	0.02254	4	NA	NA	NA	7	4207	14744	0.00036951
2662	celecoxib	cluster headache	26	0.013467	10	NA	NA	NA	0	4207	2224	0
2662	celecoxib	migraine	26	0.013097	12	NA	Nervous System Diseases	NA	2	4207	24113	7.06e-05
2662	celecoxib	PMS	26	0.011492	14	NA	NA	NA	1	4207	3538	0.000129132
2662	celecoxib	obstruction	26	0.009764	18	NA	NA	NA	20	4207	112189	0.000171857
2662	celecoxib	cancer	26	0.009556	19	NA	NA	NA	1098	4207	1046154	0.00104645
2662	celecoxib	coronary artery disease	26	0.009484	20	NA	Cardiovascular Diseases	NA	12	4207	60142	0.000186518
2662	celecoxib	tumor	26	0.009393	21	NA	NA	NA	664	4207	769354	0.000859105
2662	celecoxib	diarrhea	26	0.008154	24	NA	NA	NA	40	4207	51703	0.000715948
2662	celecoxib	adenomas	26	0.008143	25	NA	NA	NA	84	4207	27594	0.00264842
2666	cephalexin	Urinary tract infections	14	0.031466	4	Antiinfectives for systemic use	NA	NA	115	2179	14960	0.00675517
2666	cephalexin	Septicemia	14	0.018299	7	Antiinfectives for systemic use	NA	NA	3	2179	10881	0.000229762
2666	cephalexin	abdominal Infections	14	0.018216	9	Antiinfectives for systemic use	NA	NA	1	2179	1057	0.000309119
2666	cephalexin	bronchitis	14	0.017155	10	Antiinfectives for systemic use	Respiratory Tract Diseases	1	36	2179	18301	0.00176091
2666	cephalexin	Lower respiratory tract infections	14	0.016439	11	Antiinfectives for systemic use	NA	NA	7	2179	2844	0.00139553
2666	cephalexin	bacteremia	14	0.016135	12	Antiinfectives for systemic use	Bacterial Infections and Mycoses	0	12	2179	16882	0.000629954
2666	cephalexin	gonorrhea	14	0.015925	14	Antiinfectives for systemic use	Bacterial Infections and Mycoses	NA	5	2179	5631	0.000640615
2654	cephem	Urinary tract infections	12	0.029955	4	NA	NA	NA	50	867	14960	0.00316917
2654	cephem	respiratory tract infections	12	0.022231	5	NA	NA	NA	29	867	9677	0.00275796
2654	cephem	Septicemia	12	0.017348	8	NA	NA	NA	10	867	10881	0.000851934
2654	cephem	abdominal Infections	12	0.017348	9	NA	NA	NA	2	867	1057	0.00104058
2654	cephem	Lower respiratory tract infections	12	0.015666	11	NA	NA	NA	8	867	2844	0.00216041
2654	cephem	bacteremia	12	0.015273	12	NA	Bacterial Infections and Mycoses	NA	11	867	16882	0.000620138
2676	cerivastatin	hyperlipidemia	16	0.02903	3	NA	Nutritional and Metabolic Diseases	NA	23	589	15219	0.00145708
2676	cerivastatin	Infarction	16	0.019645	15	NA	NA	NA	22	589	170410	0.000128672
2678	cetirizine	seizure	20	0.018481	7	NA	NA	NA	0	1204	44464	0
2678	cetirizine	epilepsy	20	0.018317	8	NA	NA	NA	0	1204	70834	0
2678	cetirizine	partial seizures	20	0.012869	11	NA	NA	NA	0	1204	4819	0
2678	cetirizine	clonic seizures	20	0.012327	12	NA	NA	NA	0	1204	3185	0
2678	cetirizine	tonic - clonic seizures	20	0.012179	13	NA	NA	NA	0	1204	2609	0
2678	cetirizine	Geriatric	20	0.011684	15	NA	NA	NA	0	1204	27820	0
2678	cetirizine	rash	20	0.01116	17	NA	Skin and Connective Tissue Diseases	NA	6	1204	17602	0.000319149
2678	cetirizine	conjunctivitis	20	0.011159	18	NA	Eye Diseases	NA	16	1204	8795	0.00160272
2678	cetirizine	angioedema	20	0.010836	19	NA	Cardiovascular Diseases	NA	13	1204	3964	0.00252182
2678	cetirizine	Allergic conjunctivitis	20	0.010715	20	NA	NA	NA	7	1204	1320	0.00278109
2684	cevimeline	dementia	1	0.078117	1	Nervous system	Nervous System Diseases	0	1	103	66372	1.5e-05
2708	chlorambucil	acute lymphoblastic leukemia	11	0.039984	4	Antineoplastic and immunomodulating agents	NA	NA	1	2641	17963	4.85e-05
2708	chlorambucil	myelogenous leukemia	11	0.035406	6	Antineoplastic and immunomodulating agents	Neoplasms	0	10	2641	11989	0.000683995
2708	chlorambucil	Acute Nonlymphocytic Leukemias	11	0.030014	9	Antineoplastic and immunomodulating agents	NA	NA	0	2641	68	0
2708	chlorambucil	remission	11	0.028697	10	Antineoplastic and immunomodulating agents	NA	NA	444	2641	83462	0.00518334
2708	chlorambucil	multiple myeloma	11	0.025324	11	Antineoplastic and immunomodulating agents	Neoplasms	NA	25	2641	24443	0.000923907
298	chloramphenicol	Urinary tract infections	15	0.013501	4	NA	NA	NA	84	23661	14960	0.00217972
298	chloramphenicol	respiratory tract infections	15	0.010072	6	NA	NA	NA	67	23661	9677	0.00201377
298	chloramphenicol	Septicemia	15	0.00763	7	NA	NA	NA	90	23661	10881	0.00261233
298	chloramphenicol	Rheumatic Fever	15	0.007501	8	NA	NA	NA	4	23661	6350	0.000133302
298	chloramphenicol	abdominal Infections	15	0.006991	10	NA	NA	NA	3	23661	1057	0.000121384
298	chloramphenicol	bronchitis	15	0.006972	11	NA	Respiratory Tract Diseases	NA	31	23661	18301	0.00073931
298	chloramphenicol	ADVERSE REACTIONS	15	0.00675	12	NA	NA	NA	27	23661	18956	0.000633952
298	chloramphenicol	gonorrhea	15	0.006678	13	NA	Bacterial Infections and Mycoses	NA	16	23661	5631	0.000546523
298	chloramphenicol	pain	15	0.006562	14	NA	Nervous System Diseases	NA	99	23661	407412	0.000229712
298	chloramphenicol	Lower respiratory tract infections	15	0.006557	15	NA	NA	NA	13	23661	2844	0.000490714
2712	chlordiazepoxide	nausea	4	0.027086	1	NA	NA	NA	9	2832	42400	0.000199014
2712	chlordiazepoxide	vomiting	4	0.026453	2	NA	NA	NA	8	2832	47899	0.000157719
2712	chlordiazepoxide	nausea and vomiting	4	0.023016	3	NA	NA	NA	3	2832	13421	0.000184615
2712	chlordiazepoxide	sickness	4	0.016171	4	NA	NA	NA	2	2832	18581	9.34e-05
2713	chlorhexidine	infections	12	0.015791	1	NA	Bacterial Infections and Mycoses	NA	797	6907	342856	0.00228389
2713	chlorhexidine	diabetes	12	0.011153	2	NA	NA	NA	25	6907	330561	7.41e-05
2713	chlorhexidine	conjunctivitis	12	0.009736	3	NA	Eye Diseases	NA	4	6907	8795	0.00025481
2713	chlorhexidine	Fever	12	0.009141	4	NA	NA	NA	19	6907	121673	0.00014779
2713	chlorhexidine	disease progression	12	0.008195	5	NA	NA	NA	10	6907	41856	0.000205116
2713	chlorhexidine	tumor	12	0.007737	6	NA	NA	NA	16	6907	769354	2.06e-05
2713	chlorhexidine	Chancroid	12	0.007452	7	NA	NA	NA	0	6907	819	0
2713	chlorhexidine	type 2 diabetes	12	0.007212	8	NA	NA	NA	3	6907	65540	4.14e-05
2713	chlorhexidine	pain	12	0.007141	9	NA	Nervous System Diseases	NA	126	6907	407412	0.000304206
2713	chlorhexidine	acne	12	0.0066	10	NA	NA	NA	4	6907	11303	0.000219708
2713	chlorhexidine	Trachoma	12	0.006545	11	NA	NA	NA	1	6907	3362	9.74e-05
2713	chlorhexidine	hypertension	12	0.006386	12	NA	Cardiovascular Diseases	NA	7	6907	278575	2.45e-05
312	chloride	asthma	27	0.017267	2	NA	NA	NA	393	110513	109129	0.00179248
312	chloride	urticaria	27	0.017235	3	NA	Skin and Connective Tissue Diseases	NA	44	110513	10686	0.000363171
312	chloride	bronchitis	27	0.014414	7	NA	Respiratory Tract Diseases	NA	73	110513	18301	0.00056703
312	chloride	chronic bronchitis	27	0.011505	10	NA	Respiratory Tract Diseases	NA	37	110513	8859	0.000310052
312	chloride	emphysema	27	0.011025	11	NA	NA	NA	43	110513	18186	0.000334225
312	chloride	pulmonary disease	27	0.010106	12	NA	NA	NA	148	110513	36701	0.00100635
312	chloride	conjunctivitis	27	0.009589	15	NA	Eye Diseases	NA	40	110513	8795	0.000335379
312	chloride	angioedema	27	0.009032	16	NA	Cardiovascular Diseases	NA	4	110513	3964	3.49e-05
312	chloride	Allergic conjunctivitis	27	0.00892	17	NA	NA	NA	13	110513	1320	0.000116258
312	chloride	bronchospasm	27	0.008413	19	NA	Respiratory Tract Diseases	NA	43	110513	4128	0.000375225
312	chloride	chronic obstructive pulmonary disease	27	0.007973	20	NA	Respiratory Tract Diseases	NA	74	110513	27542	0.000536306
312	chloride	hyperplasia	27	0.007194	21	NA	NA	NA	338	110513	70274	0.0018731
312	chloride	edema	27	0.006743	22	NA	NA	NA	677	110513	79457	0.00357647
312	chloride	Anaphylactic reactions	27	0.006708	23	NA	NA	NA	7	110513	2008	6.22e-05
312	chloride	Heart Failure	27	0.006656	24	NA	NA	NA	243	110513	107874	0.00111394
312	chloride	diuresis	27	0.006514	25	NA	NA	NA	481	110513	10570	0.00398833
312	chloride	congestive heart failure	27	0.006235	26	NA	NA	NA	118	110513	31902	0.000829251
2719	chloroquine	ulcer	4	0.042159	1	NA	NA	NA	7	13653	73101	8.07e-05
2719	chloroquine	pain	4	0.021296	3	NA	Nervous System Diseases	NA	109	13653	407412	0.000258934
2719	chloroquine	duodenal ulcer	4	0.020838	4	NA	NA	NA	0	13653	15090	0
2725	chlorpheniramine	itch	11	0.045735	1	NA	NA	NA	16	1743	2716	0.00360117
2725	chlorpheniramine	sneezing	11	0.022925	7	NA	NA	NA	25	1743	2355	0.00613798
2725	chlorpheniramine	rhinorrhea	11	0.020353	11	NA	NA	NA	8	1743	3008	0.0016867
2726	chlorpromazine	mental retardation	18	0.03135	3	Nervous system	Nervous System Diseases	0	14	11510	22986	0.000406009
2726	chlorpromazine	Anxiety Disorder	18	0.024586	5	Nervous system	NA	NA	5	11510	8878	0.000245302
2726	chlorpromazine	anxiety	18	0.024337	7	Nervous system	Behavior and Behavior Mechanisms	0	86	11510	112590	0.00069347
2726	chlorpromazine	PMS	18	0.018639	13	Nervous system	NA	NA	5	11510	3538	0.000332381
2726	chlorpromazine	tic	18	0.0135	14	Nervous system	NA	NA	1	11510	3771	6.54e-05
2726	chlorpromazine	dyskinesias	18	0.013471	15	Nervous system	Nervous System Diseases	NA	19	11510	3133	0.00129923
2726	chlorpromazine	Generalized Anxiety Disorder	18	0.012713	16	Nervous system	NA	NA	3	11510	3639	0.000198072
2726	chlorpromazine	tardive dyskinesia	18	0.012667	17	Nervous system	NA	NA	111	11510	3742	0.00733109
2727	chlorpropamide	renal disease	5	0.031918	2	Alimentary tract and metabolism	Male Urogenital Diseases	1	5	1299	41389	0.000117143
2732	chlorthalidone	renal disease	19	0.018377	18	Cardiovascular system	Male Urogenital Diseases	1	20	1050	41389	0.000471487
2732	chlorthalidone	diuresis	19	0.013295	19	Cardiovascular system	NA	NA	8	1050	10570	0.000688942
2733	chlorzoxazone	infections	2	0.020362	1	Musculo-skeletal system	Bacterial Infections and Mycoses	1	1	648	342856	2.91e-06
2733	chlorzoxazone	pain	2	0.0128	2	Musculo-skeletal system	Nervous System Diseases	1	3	648	407412	7.35e-06
32800	cholecystokinin-pancreozymin	pain	1	0.014654	1	NA	Nervous System Diseases	NA	2	332	407412	4.91e-06
20585	choline theophyllinate	pulmonary disease	5	0.032995	5	NA	NA	NA	1	65	36701	2.72e-05
444033	ciclesonide	obstructive pulmonary disease	9	0.027263	7	NA	NA	NA	5	270	27905	0.000177494
444033	ciclesonide	HFA	9	0.017196	8	NA	NA	NA	25	270	1483	0.0144676
444033	ciclesonide	polyps	9	0.012927	9	NA	NA	NA	1	270	19519	5.05e-05
2749	ciclopirox	itch	23	0.029508	4	NA	NA	NA	2	298	2716	0.000664011
2749	ciclopirox	pain	23	0.02123	7	NA	Nervous System Diseases	NA	3	298	407412	7.36e-06
2749	ciclopirox	tinea versicolor	23	0.020773	8	NA	NA	NA	8	298	348	0.0125392
2749	ciclopirox	discomforts	23	0.013554	12	NA	NA	NA	0	298	637	0
2749	ciclopirox	keratoses	23	0.013115	13	NA	NA	NA	0	298	2217	0
2749	ciclopirox	Heart Failure	23	0.01247	14	NA	NA	NA	0	298	107874	0
2749	ciclopirox	congestive heart failure	23	0.012223	15	NA	NA	NA	0	298	31902	0
2749	ciclopirox	tenderness	23	0.011414	16	NA	NA	NA	0	298	10810	0
2749	ciclopirox	fall in blood pressure	23	0.011159	18	NA	NA	NA	0	298	2124	0
2749	ciclopirox	scaling	23	0.010775	20	NA	NA	NA	11	298	31637	0.000344568
60613	cidofovir	tumor	9	0.016428	4	NA	NA	NA	42	1367	769354	5.45e-05
60613	cidofovir	neutropenia	9	0.016427	5	NA	Hemic and Lymphatic Diseases	NA	18	1367	25813	0.000662691
2751	cilazapril	agranulocytosis	8	0.024389	3	NA	Hemic and Lymphatic Diseases	NA	0	538	3402	0
2751	cilazapril	renal impairment	8	0.021144	6	NA	NA	NA	11	538	7443	0.00138018
2756	cimetidine	heartburn	13	0.018979	5	NA	NA	NA	45	10282	3925	0.00317752
2756	cimetidine	Peptic Ulcer	13	0.018408	6	NA	NA	NA	493	10282	19695	0.0167209
2756	cimetidine	dyspepsia	13	0.017123	7	NA	NA	NA	82	10282	8550	0.00437333
2756	cimetidine	stomach	13	0.015868	9	NA	NA	NA	532	10282	89393	0.00536599
2756	cimetidine	Fever	13	0.01137	11	NA	NA	NA	64	10282	121673	0.000485249
2756	cimetidine	nausea	13	0.011361	12	NA	NA	NA	57	10282	42400	0.00108314
2756	cimetidine	headaches	13	0.011097	13	NA	NA	NA	5	10282	14744	0.000199832
156418	cinacalcet	diabetes	7	0.027867	1	Systemic hormonal preparations, excluding sex hormones and insulins	NA	NA	10	697	330561	3.02e-05
156418	cinacalcet	type 2 diabetes	7	0.018258	3	Systemic hormonal preparations, excluding sex hormones and insulins	NA	NA	1	697	65540	1.51e-05
156418	cinacalcet	weight loss	7	0.013932	4	Systemic hormonal preparations, excluding sex hormones and insulins	NA	NA	1	697	55053	1.79e-05
156418	cinacalcet	hyperglycemia	7	0.011752	5	Systemic hormonal preparations, excluding sex hormones and insulins	Nutritional and Metabolic Diseases	1	0	697	27998	0
156418	cinacalcet	stressed	7	0.010043	6	Systemic hormonal preparations, excluding sex hormones and insulins	NA	NA	0	697	32573	0
156418	cinacalcet	tumor	7	0.009581	7	Systemic hormonal preparations, excluding sex hormones and insulins	NA	NA	15	697	769354	1.95e-05
2762	cinoxacin	candidiasis	4	0.016662	3	Antiinfectives for systemic use	Bacterial Infections and Mycoses	0	0	201	11611	0
2762	cinoxacin	Meningitis	4	0.014069	4	Antiinfectives for systemic use	NA	NA	0	201	41574	0
2764	ciprofloxacin	Community Acquired Pneumonia	63	0.011809	8	NA	NA	NA	95	18165	6376	0.00388612
2764	ciprofloxacin	Mycoplasma	63	0.009806	18	NA	NA	NA	151	18165	17185	0.0042899
2764	ciprofloxacin	renal insufficiency	63	0.007992	25	NA	NA	NA	22	18165	18682	0.00059742
2764	ciprofloxacin	mixed infections	63	0.007839	26	NA	NA	NA	26	18165	3029	0.00122827
2764	ciprofloxacin	Bacterial Infections	63	0.007829	27	NA	NA	NA	239	18165	14165	0.00744757
2764	ciprofloxacin	renal impairment	63	0.007783	29	NA	NA	NA	21	18165	7443	0.000820729
2764	ciprofloxacin	Abscesses	63	0.007702	30	NA	NA	NA	121	18165	18828	0.00328162
2764	ciprofloxacin	Rheumatic Fever	63	0.007605	31	NA	NA	NA	1	18165	6350	4.08e-05
2764	ciprofloxacin	acne	63	0.006778	36	NA	NA	NA	7	18165	11303	0.000237602
2764	ciprofloxacin	Bacterial Sinusitis	63	0.006711	41	NA	NA	NA	9	18165	288	0.000487964
2764	ciprofloxacin	fasciitis	63	0.006627	49	NA	NA	NA	11	18165	5441	0.0004662
2764	ciprofloxacin	necrotizing fasciitis	63	0.006622	50	NA	NA	NA	9	18165	2533	0.000435014
2764	ciprofloxacin	decubitus ulcers	63	0.006622	51	NA	NA	NA	3	18165	951	0.000156961
2764	ciprofloxacin	pharyngitis	63	0.006349	52	NA	NA	NA	14	18165	4222	0.000625754
2764	ciprofloxacin	otitis media	63	0.006224	53	NA	NA	NA	143	18165	16736	0.00411416
2764	ciprofloxacin	HIV positive	63	0.006059	54	NA	NA	NA	35	18165	22556	0.000860247
2764	ciprofloxacin	Interactions	63	0.00588	55	NA	NA	NA	401	18165	432820	0.000889956
2764	ciprofloxacin	tonsillitis	63	0.005597	56	NA	NA	NA	12	18165	4296	0.000534545
2764	ciprofloxacin	aspergillosis	63	0.0054	57	NA	NA	NA	12	18165	9712	0.000430648
2764	ciprofloxacin	candidiasis	63	0.005316	58	NA	Bacterial Infections and Mycoses	NA	20	18165	11611	0.000672133
47320	cisatracurium	infections	3	0.017962	1	Musculo-skeletal system	Bacterial Infections and Mycoses	1	1	476	342856	2.91e-06
47320	cisatracurium	pain	3	0.015202	2	Musculo-skeletal system	Nervous System Diseases	1	20	476	407412	4.9e-05
47320	cisatracurium	obstruction	3	0.011622	3	Musculo-skeletal system	NA	NA	1	476	112189	8.88e-06
2767	cisplatin	Brain tumors	35	0.018498	13	Antineoplastic and immunomodulating agents	NA	NA	165	41648	16667	0.00283749
2767	cisplatin	Pancreatic Cancer	35	0.016612	14	Antineoplastic and immunomodulating agents	NA	NA	400	41648	21017	0.00642415
2767	cisplatin	neuroblastoma	35	0.016123	15	Antineoplastic and immunomodulating agents	NA	NA	372	41648	27138	0.00543748
2767	cisplatin	rhabdomyosarcoma	35	0.015005	17	Antineoplastic and immunomodulating agents	Neoplasms	0	102	41648	8551	0.00203605
2767	cisplatin	Small Cell Lung Cancer	35	0.013674	19	Antineoplastic and immunomodulating agents	NA	NA	4558	41648	35212	0.0630411
2767	cisplatin	Colorectal Cancer	35	0.013017	21	Antineoplastic and immunomodulating agents	NA	NA	338	41648	56591	0.00345247
2767	cisplatin	leukemia	35	0.012465	24	Antineoplastic and immunomodulating agents	Neoplasms	NA	874	41648	162204	0.00430588
2767	cisplatin	multiple myeloma	35	0.009283	26	Antineoplastic and immunomodulating agents	Neoplasms	NA	80	41648	24443	0.00121192
2767	cisplatin	ovary	35	0.009171	27	Antineoplastic and immunomodulating agents	NA	NA	581	41648	62600	0.00560448
2767	cisplatin	Retinoblastoma	35	0.008392	29	Antineoplastic and immunomodulating agents	NA	NA	96	41648	12910	0.0017627
2767	cisplatin	glioma	35	0.008038	30	Antineoplastic and immunomodulating agents	NA	NA	313	41648	27333	0.00455816
2767	cisplatin	pancreas	35	0.007559	31	Antineoplastic and immunomodulating agents	NA	NA	211	41648	78087	0.00176534
2767	cisplatin	mycosis fungoides	35	0.006748	33	Antineoplastic and immunomodulating agents	NA	NA	2	41648	4722	4.31e-05
2767	cisplatin	adenocarcinoma	35	0.006696	34	Antineoplastic and immunomodulating agents	NA	NA	2185	41648	85870	0.0174336
2767	cisplatin	fungal infection	35	0.006669	35	Antineoplastic and immunomodulating agents	NA	NA	7	41648	6785	0.00014455
2771	citalopram	Erosive Esophagitis	28	0.015727	19	NA	NA	NA	0	3861	795	0
2771	citalopram	Esophagitis	28	0.013305	21	NA	NA	NA	0	3861	9687	0
2771	citalopram	Gastroesophageal Reflux	28	0.013113	22	NA	NA	NA	4	3861	13734	0.000227389
2771	citalopram	heartburn	28	0.012588	25	NA	NA	NA	4	3861	3925	0.000514007
2771	citalopram	fatigability	28	0.012531	26	NA	NA	NA	1	3861	1608	0.000182882
2771	citalopram	gastric ulcer	28	0.0121	28	NA	Digestive System Diseases	NA	0	3861	8591	0
1546	cladribine	lymphatic leukemia	6	0.047637	3	NA	NA	NA	2	903	1857	0.000725163
1546	cladribine	cancer	6	0.036298	4	NA	NA	NA	58	903	1046154	5.54e-05
1546	cladribine	acute lymphoblastic leukemia	6	0.036063	5	NA	NA	NA	13	903	17963	0.000689545
1546	cladribine	tumor	6	0.032089	6	NA	NA	NA	61	903	769354	7.92e-05
54688	clarithromycin	Urinary tract infections	29	0.029272	4	Antiinfectives for systemic use	NA	NA	17	6720	14960	0.000784748
54688	clarithromycin	respiratory tract infections	29	0.021796	5	Antiinfectives for systemic use	NA	NA	215	6720	9677	0.0132864
54688	clarithromycin	abdominal Infections	29	0.017013	8	Antiinfectives for systemic use	NA	NA	1	6720	1057	0.000128601
54688	clarithromycin	Septicemia	29	0.016978	9	Antiinfectives for systemic use	NA	NA	7	6720	10881	0.000397863
54688	clarithromycin	Lower respiratory tract infections	29	0.015351	11	Antiinfectives for systemic use	NA	NA	60	6720	2844	0.00631313
54688	clarithromycin	bacteremia	29	0.014973	12	Antiinfectives for systemic use	Bacterial Infections and Mycoses	0	67	6720	16882	0.00284682
54688	clarithromycin	gonorrhea	29	0.01488	14	Antiinfectives for systemic use	Bacterial Infections and Mycoses	NA	1	6720	5631	8.1e-05
54688	clarithromycin	Meningitis	29	0.01161	19	Antiinfectives for systemic use	NA	NA	27	6720	41574	0.000559388
54688	clarithromycin	pelvic inflammatory disease	29	0.010264	21	Antiinfectives for systemic use	NA	NA	0	6720	3645	0
54688	clarithromycin	peritonitis	29	0.008983	23	Antiinfectives for systemic use	Digestive System Diseases	1	12	6720	24802	0.000380831
54688	clarithromycin	Bone and Joint Infections	29	0.008479	25	Antiinfectives for systemic use	NA	NA	0	6720	0	0
54688	clarithromycin	Pyelonephritis	29	0.008475	26	Antiinfectives for systemic use	NA	NA	10	6720	10829	0.000570158
54688	clarithromycin	ADVERSE REACTIONS	29	0.007762	29	Antiinfectives for systemic use	NA	NA	60	6720	18956	0.00234229
2781	clemastine	seasonal allergic rhinitis	8	0.03511	4	NA	NA	NA	10	294	1476	0.00568182
2781	clemastine	allergic reactions	8	0.032265	6	NA	Immune System Diseases	NA	5	294	9049	0.000535447
2781	clemastine	conjunctivitis	8	0.02115	8	NA	Eye Diseases	NA	5	294	8795	0.000550418
2786	clindamycin	influenzae	58	0.034954	3	NA	NA	NA	117	7919	17309	0.00465931
2786	clindamycin	Urinary tract infections	58	0.032011	4	NA	NA	NA	44	7919	14960	0.00192687
2786	clindamycin	bronchitis	58	0.013931	12	NA	Respiratory Tract Diseases	NA	27	7919	18301	0.00103081
2786	clindamycin	otitis	58	0.013115	13	NA	Otorhinolaryngologic Diseases	NA	64	7919	20402	0.00226493
2786	clindamycin	bacteremia	58	0.013095	14	NA	Bacterial Infections and Mycoses	NA	194	7919	16882	0.00788393
2786	clindamycin	pharyngitis	58	0.012477	17	NA	NA	NA	61	7919	4222	0.00504967
2786	clindamycin	otitis media	58	0.012225	18	NA	NA	NA	52	7919	16736	0.00211356
2786	clindamycin	tonsillitis	58	0.011	20	NA	NA	NA	46	7919	4296	0.0037801
2786	clindamycin	cystitis	58	0.010839	21	NA	Male Urogenital Diseases	NA	7	7919	8618	0.000423472
2786	clindamycin	chronic bronchitis	58	0.010608	22	NA	Respiratory Tract Diseases	NA	13	7919	8859	0.000775425
2786	clindamycin	Pyelonephritis	58	0.009569	23	NA	NA	NA	7	7919	10829	0.000373513
2786	clindamycin	nasopharynx	58	0.00908	24	NA	NA	NA	10	7919	7199	0.000661901
2786	clindamycin	Bacterial Infections	58	0.008578	26	NA	NA	NA	78	7919	14165	0.00354449
2786	clindamycin	sinusitis	58	0.007546	30	NA	Respiratory Tract Diseases	NA	47	7919	12292	0.00233089
2786	clindamycin	streptococcal infections	58	0.00737	31	NA	Bacterial Infections and Mycoses	NA	52	7919	1802	0.00537801
2786	clindamycin	candidiasis	58	0.006228	33	NA	Bacterial Infections and Mycoses	NA	11	7919	11611	0.000563553
2786	clindamycin	sepsis	58	0.005945	34	NA	Bacterial Infections and Mycoses	NA	252	7919	64437	0.00349495
2786	clindamycin	dermatoses	58	0.005874	35	NA	NA	NA	2	7919	7017	0.000133923
2786	clindamycin	Mycoplasma	58	0.005732	38	NA	NA	NA	106	7919	17185	0.00424034
2786	clindamycin	BACTERIAL SEPTICEMIA	58	0.005646	39	NA	NA	NA	0	7919	143	0
2786	clindamycin	cystic	58	0.005499	40	NA	NA	NA	39	7919	82448	0.00043176
2786	clindamycin	antibiotic treatment	58	0.005499	41	NA	NA	NA	250	7919	14908	0.0110732
2786	clindamycin	empiric therapy	58	0.005402	42	NA	NA	NA	58	7919	1618	0.00611879
2789	clobazam	epilepsy	4	0.017715	2	Nervous system	NA	NA	232	617	70834	0.00325756
2789	clobazam	Geriatric	4	0.012316	3	Nervous system	NA	NA	1	617	27820	3.52e-05
2789	clobazam	insomnia	4	0.010334	4	Nervous system	Nervous System Diseases	0	10	617	12333	0.000772798
32797	clobetasol	acne	10	0.045013	3	Dermatologicals	NA	NA	4	763	11303	0.00033162
32797	clobetasol	acne vulgaris	10	0.034948	5	Dermatologicals	Skin and Connective Tissue Diseases	0	1	763	3103	0.000258732
32797	clobetasol	actinic keratoses	10	0.019513	6	Dermatologicals	NA	NA	0	763	1156	0
32797	clobetasol	seborrheic dermatitis	10	0.017408	8	Dermatologicals	NA	NA	3	763	936	0.00176887
32797	clobetasol	eczema	10	0.017362	9	Dermatologicals	NA	NA	30	763	12276	0.0023061
32797	clobetasol	atopic	10	0.017223	10	Dermatologicals	NA	NA	32	763	27380	0.00113834
25419	clodronate	diabetes	9	0.029608	1	Musculo-skeletal system	NA	NA	13	1437	330561	3.92e-05
25419	clodronate	renal disease	9	0.025653	2	Musculo-skeletal system	Male Urogenital Diseases	1	1	1437	41389	2.34e-05
25419	clodronate	weight loss	9	0.018604	3	Musculo-skeletal system	NA	NA	5	1437	55053	8.85e-05
25419	clodronate	type 2 diabetes	9	0.018263	4	Musculo-skeletal system	NA	NA	3	1437	65540	4.48e-05
25419	clodronate	hyperglycemia	9	0.016067	5	Musculo-skeletal system	Nutritional and Metabolic Diseases	1	1	1437	27998	3.4e-05
25419	clodronate	stressed	9	0.013862	6	Musculo-skeletal system	NA	NA	2	1437	32573	5.88e-05
25419	clodronate	carcinoma	9	0.011089	8	Musculo-skeletal system	Neoplasms	1	50	1437	431131	0.000115602
119182	clofarabine	cancer	2	0.026715	2	NA	NA	NA	38	306	1046154	3.63e-05
2794	clofazimine	dermatoses	6	0.014638	1	Antiinfectives for systemic use	NA	NA	7	939	7017	0.000880614
2794	clofazimine	cancer	6	0.013121	2	Antiinfectives for systemic use	NA	NA	23	939	1046154	2.2e-05
2794	clofazimine	ADVERSE REACTIONS	6	0.010542	3	Antiinfectives for systemic use	NA	NA	4	939	18956	0.000201096
2794	clofazimine	tumor	6	0.009796	4	Antiinfectives for systemic use	NA	NA	16	939	769354	2.08e-05
2794	clofazimine	metastatic carcinoma	6	0.009672	5	Antiinfectives for systemic use	NA	NA	0	939	3433	0
2794	clofazimine	dermatitis	6	0.009586	6	Antiinfectives for systemic use	Skin and Connective Tissue Diseases	1	10	939	40980	0.000238612
2800	clomiphene citrate	dyslipidemia	28	0.032373	1	NA	NA	NA	6	2711	15081	0.000337344
2800	clomiphene citrate	diabetes	28	0.031291	2	NA	NA	NA	38	2711	330561	0.000114034
2800	clomiphene citrate	hyperlipidemia	28	0.029656	3	NA	Nutritional and Metabolic Diseases	NA	2	2711	15219	0.000111557
2800	clomiphene citrate	hypercholesterolemia	28	0.028326	4	NA	Nutritional and Metabolic Diseases	NA	0	2711	18761	0
2800	clomiphene citrate	artery disease	28	0.027267	5	NA	NA	NA	1	2711	64427	1.49e-05
2800	clomiphene citrate	vascular disease	28	0.026879	6	NA	Cardiovascular Diseases	NA	1	2711	24917	3.62e-05
2800	clomiphene citrate	heart disease	28	0.025278	7	NA	Cardiovascular Diseases	NA	1	2711	117829	8.3e-06
2800	clomiphene citrate	Hypothyroidism	28	0.024738	8	NA	NA	NA	7	2711	23302	0.000269169
2800	clomiphene citrate	atherosclerotic vascular disease	28	0.024716	9	NA	Cardiovascular Diseases	NA	0	2711	1310	0
2800	clomiphene citrate	Coronary heart disease	28	0.024374	10	NA	NA	NA	0	2711	39645	0
2800	clomiphene citrate	liver disease	28	0.021143	11	NA	Digestive System Diseases	NA	3	2711	49470	5.75e-05
2800	clomiphene citrate	peripheral vascular disease	28	0.020371	12	NA	Cardiovascular Diseases	NA	0	2711	7000	0
2800	clomiphene citrate	hyperlipoproteinemia	28	0.020233	13	NA	NA	NA	0	2711	2952	0
2800	clomiphene citrate	Hypertriglyceridemia	28	0.020233	14	NA	NA	NA	1	2711	7839	9.48e-05
2800	clomiphene citrate	Infarction	28	0.019899	15	NA	NA	NA	4	2711	170410	2.31e-05
2800	clomiphene citrate	nephrotic syndrome	28	0.018368	16	NA	Male Urogenital Diseases	NA	0	2711	14638	0
2800	clomiphene citrate	disease progression	28	0.017975	17	NA	NA	NA	0	2711	41856	0
2800	clomiphene citrate	Myocardial Infarction	28	0.017762	18	NA	NA	NA	1	2711	132521	7.39e-06
2800	clomiphene citrate	carotid artery disease	28	0.016186	19	NA	Nervous System Diseases	NA	0	2711	1755	0
2800	clomiphene citrate	familial hypercholesterolemia	28	0.016186	20	NA	NA	NA	0	2711	3461	0
2800	clomiphene citrate	hypertension	28	0.016101	21	NA	Cardiovascular Diseases	NA	11	2711	278575	3.91e-05
2800	clomiphene citrate	cardiovascular disease	28	0.014936	22	NA	NA	NA	11	2711	75660	0.000140378
2800	clomiphene citrate	heterozygous familial hypercholesterolemia	28	0.014163	23	NA	NA	NA	0	2711	561	0
2800	clomiphene citrate	stroke	28	0.012484	24	NA	Nervous System Diseases	NA	1	2711	145958	6.73e-06
2800	clomiphene citrate	low HDL	28	0.01214	25	NA	NA	NA	0	2711	3421	0
2800	clomiphene citrate	mixed hyperlipidemia	28	0.01214	26	NA	NA	NA	0	2711	180	0
2800	clomiphene citrate	TLC	28	0.01214	27	NA	NA	NA	0	2711	11029	0
2800	clomiphene citrate	death	28	0.011226	28	NA	NA	NA	8	2711	464998	1.71e-05
2801	clomipramine	PMS	5	0.024004	1	NA	NA	NA	8	2692	3538	0.00128576
2801	clomipramine	seizure	5	0.021727	2	NA	NA	NA	22	2692	44464	0.000466754
2801	clomipramine	allergic reactions	5	0.019026	3	NA	Immune System Diseases	NA	0	2692	9049	0
2801	clomipramine	epilepsy	5	0.018465	4	NA	NA	NA	12	2692	70834	0.000163234
2801	clomipramine	partial seizures	5	0.018375	5	NA	NA	NA	1	2692	4819	0.000133156
2802	clonazepam	hyper	35	0.012832	13	Nervous system	NA	NA	5	3002	19045	0.00022684
2802	clonazepam	mental disorder	35	0.012742	14	Nervous system	NA	NA	1	3002	5075	0.000123824
2802	clonazepam	tension	35	0.012163	15	Nervous system	NA	NA	2	3002	78576	2.45e-05
2802	clonazepam	diarrhea	35	0.011815	17	Nervous system	NA	NA	7	3002	51703	0.000127975
2802	clonazepam	irritable	35	0.011734	18	Nervous system	NA	NA	8	3002	10303	0.000601639
2802	clonazepam	psychomotor agitation	35	0.011645	20	Nervous system	Nervous System Diseases	0	1	3002	366	0.000297
2802	clonazepam	anxiety	35	0.0116	22	Nervous system	Behavior and Behavior Mechanisms	0	157	3002	112590	0.00136007
2802	clonazepam	Anxiety Disorder	35	0.011533	24	Nervous system	NA	NA	26	3002	8878	0.00219335
2802	clonazepam	dryness of the mouth	35	0.011326	25	Nervous system	NA	NA	0	3002	0	0
2802	clonazepam	aches	35	0.01127	27	Nervous system	NA	NA	1	3002	1115	0.000242954
2802	clonazepam	urinary frequency	35	0.011198	29	Nervous system	NA	NA	0	3002	1262	0
2802	clonazepam	Generalized Anxiety Disorder	35	0.01108	33	Nervous system	NA	NA	3	3002	3639	0.000451943
2803	clonidine	tumor	14	0.020224	9	NA	NA	NA	88	13401	769354	0.000112436
2803	clonidine	ADVERSE REACTIONS	14	0.020145	10	NA	NA	NA	34	13401	18956	0.00105188
2803	clonidine	breast cancer	14	0.017182	11	NA	NA	NA	41	13401	172576	0.000220506
2803	clonidine	puberty	14	0.017158	12	NA	NA	NA	37	13401	21137	0.00107243
2803	clonidine	hypogonadism	14	0.016661	13	NA	NA	NA	8	13401	7586	0.000381334
2803	clonidine	orchitis	14	0.016558	14	NA	NA	NA	0	13401	1759	0
2806	clopidogrel	thrombosis	16	0.020704	6	Blood and blood forming organs	NA	NA	1489	7928	96943	0.0144029
2806	clopidogrel	hypertension	16	0.020598	7	Blood and blood forming organs	Cardiovascular Diseases	1	274	7928	278575	0.000957275
2806	clopidogrel	embolism	16	0.016938	9	Blood and blood forming organs	Cardiovascular Diseases	NA	96	7928	41965	0.00192783
2806	clopidogrel	essential hypertension	16	0.015203	11	Blood and blood forming organs	NA	NA	1	7928	20460	3.52e-05
2806	clopidogrel	pulmonary embolism	16	0.014972	12	Blood and blood forming organs	Respiratory Tract Diseases	1	27	7928	22746	0.000881
2806	clopidogrel	Heart Failure	16	0.014512	13	Blood and blood forming organs	NA	NA	199	7928	107874	0.00172141
2806	clopidogrel	vein thrombosis	16	0.013106	14	Blood and blood forming organs	NA	NA	26	7928	17642	0.00101785
2806	clopidogrel	fibrillation	16	0.011289	15	Blood and blood forming organs	NA	NA	326	7928	58217	0.00495298
2806	clopidogrel	deep vein thrombosis	16	0.011236	16	Blood and blood forming organs	NA	NA	20	7928	10886	0.00106417
2812	clotrimazole	itch	11	0.014913	5	NA	NA	NA	2	2039	2716	0.000420787
2812	clotrimazole	pain	11	0.013985	6	NA	Nervous System Diseases	NA	19	2039	407412	4.64e-05
2812	clotrimazole	herpes	11	0.010991	9	NA	NA	NA	7	2039	50319	0.000133713
2812	clotrimazole	discomforts	11	0.010533	10	NA	NA	NA	0	2039	637	0
2818	clozapine	pain	8	0.042727	1	Nervous system	Nervous System Diseases	0	33	8942	407412	7.93e-05
2818	clozapine	chronic pain	8	0.014934	3	Nervous system	NA	NA	0	8942	20916	0
2818	clozapine	cancer	8	0.013282	4	Nervous system	NA	NA	32	8942	1046154	3.03e-05
2818	clozapine	analgesia	8	0.012802	5	Nervous system	NA	NA	2	8942	44678	3.73e-05
2818	clozapine	postoperative pain	8	0.01231	6	Nervous system	NA	NA	0	8942	15542	0
2818	clozapine	abuse	8	0.012243	7	Nervous system	NA	NA	119	8942	87987	0.00122921
2818	clozapine	mental disorder	8	0.011937	8	Nervous system	NA	NA	13	8942	5075	0.000928306
2826	cocaine	infections	1	0.014717	1	NA	Bacterial Infections and Mycoses	NA	286	29896	342856	0.000767855
2833	colchicine	infections	6	0.019063	1	Musculo-skeletal system	Bacterial Infections and Mycoses	1	76	12930	342856	0.000213657
2833	colchicine	leukemia	6	0.012401	2	Musculo-skeletal system	Neoplasms	1	160	12930	162204	0.000914422
2833	colchicine	disease progression	6	0.011556	3	Musculo-skeletal system	NA	NA	17	12930	41856	0.000310395
2833	colchicine	tumor	6	0.0114	4	Musculo-skeletal system	NA	NA	595	12930	769354	0.000761172
2833	colchicine	death	6	0.009478	5	Musculo-skeletal system	NA	NA	344	12930	464998	0.000720292
2833	colchicine	cancer	6	0.009381	6	Musculo-skeletal system	NA	NA	615	12930	1046154	0.000581028
160051	colesevelam	artery disease	21	0.015668	6	Cardiovascular system	NA	NA	8	200	64427	0.000123803
160051	colesevelam	disease progression	21	0.014269	8	Cardiovascular system	NA	NA	1	200	41856	2.38e-05
160051	colesevelam	Infarction	21	0.012926	14	Cardiovascular system	NA	NA	4	200	170410	2.34e-05
160051	colesevelam	death	21	0.011767	15	Cardiovascular system	NA	NA	3	200	464998	6.45e-06
160051	colesevelam	peripheral vascular disease	21	0.011562	16	Cardiovascular system	Cardiovascular Diseases	0	1	200	7000	0.000138908
160051	colesevelam	hyperlipoproteinemia	21	0.011444	17	Cardiovascular system	NA	NA	0	200	2952	0
160051	colesevelam	Hypertriglyceridemia	21	0.011444	18	Cardiovascular system	NA	NA	3	200	7839	0.00037332
160051	colesevelam	Myocardial Infarction	21	0.010997	19	Cardiovascular system	NA	NA	4	200	132521	3.01e-05
62816	colestipol	dyslipidemia	17	0.025377	2	Cardiovascular system	NA	NA	7	366	15081	0.000453368
62816	colestipol	hyperlipidemia	17	0.023265	3	Cardiovascular system	Nutritional and Metabolic Diseases	1	23	366	15219	0.00147796
62816	colestipol	Hypothyroidism	17	0.01944	8	Cardiovascular system	NA	NA	1	366	23302	4.23e-05
62816	colestipol	liver disease	17	0.016845	11	Cardiovascular system	Digestive System Diseases	1	3	366	49470	6.02e-05
62816	colestipol	hyperlipoproteinemia	17	0.015861	14	Cardiovascular system	NA	NA	23	366	2952	0.00698027
62816	colestipol	disease progression	17	0.014862	16	Cardiovascular system	NA	NA	7	366	41856	0.000165818
151171	conivaptan	infections	9	0.029902	1	Cardiovascular system	Bacterial Infections and Mycoses	1	1	128	342856	2.92e-06
151171	conivaptan	tinea	9	0.015049	2	Cardiovascular system	NA	NA	0	128	3893	0
151171	conivaptan	tinea pedis	9	0.013981	3	Cardiovascular system	NA	NA	0	128	932	0
151171	conivaptan	itch	9	0.013911	4	Cardiovascular system	NA	NA	0	128	2716	0
151171	conivaptan	tinea corporis	9	0.012816	5	Cardiovascular system	NA	NA	0	128	576	0
151171	conivaptan	tinea cruris	9	0.012816	6	Cardiovascular system	NA	NA	0	128	296	0
151171	conivaptan	pain	9	0.012038	7	Cardiovascular system	Nervous System Diseases	1	1	128	407412	2.45e-06
27993	conjugated estrogens	Endometriosis	41	0.019681	6	NA	NA	NA	5	883	16260	0.000291749
27993	conjugated estrogens	Amenorrhea	41	0.013363	11	NA	NA	NA	33	883	9031	0.00333974
27993	conjugated estrogens	accidental pregnancy	41	0.013221	13	NA	NA	NA	0	883	133	0
27993	conjugated estrogens	Nulliparous	41	0.013221	14	NA	NA	NA	1	883	6490	0.000135648
27993	conjugated estrogens	fertilization	41	0.010119	18	NA	NA	NA	4	883	39028	0.000100233
27993	conjugated estrogens	Fibroids	41	0.01008	19	NA	NA	NA	3	883	2898	0.000794071
27993	conjugated estrogens	secondary amenorrhea	41	0.010031	20	NA	NA	NA	2	883	1135	0.000992063
27993	conjugated estrogens	uterine cancer	41	0.009931	21	NA	NA	NA	5	883	2172	0.00163934
27993	conjugated estrogens	LAM	41	0.00993	22	NA	NA	NA	0	883	3450	0
27993	conjugated estrogens	endometrial carcinoma	41	0.008715	27	NA	NA	NA	17	883	6582	0.00228249
27993	conjugated estrogens	prostate cancer	41	0.007322	29	NA	NA	NA	0	883	70494	0
27993	conjugated estrogens	invasive breast cancer	41	0.007208	31	NA	NA	NA	4	883	4761	0.00070922
27993	conjugated estrogens	flushing	41	0.006804	36	NA	NA	NA	3	883	6688	0.000396406
27993	conjugated estrogens	thromboembolism	41	0.006786	38	NA	NA	NA	13	883	23524	0.000532918
222786	cortisone	multiple sclerosis	105	0.006868	54	NA	Nervous System Diseases	NA	24	14568	49376	0.000375469
222786	cortisone	tumor	105	0.005902	97	NA	NA	NA	220	14568	769354	0.000280719
2891	cyanocobalamin	comatose	40	0.011433	3	NA	NA	NA	0	1114	3997	0
2891	cyanocobalamin	fatigue	40	0.009939	5	NA	NA	NA	2	1114	58646	3.35e-05
2891	cyanocobalamin	hypertension	40	0.009843	6	NA	Cardiovascular Diseases	NA	5	1114	278575	1.79e-05
2891	cyanocobalamin	excessive sleepiness	40	0.009181	7	NA	NA	NA	0	1114	457	0
2891	cyanocobalamin	insomnia	40	0.009137	8	NA	Nervous System Diseases	NA	0	1114	12333	0
2891	cyanocobalamin	Depressive Disorder	40	0.009086	9	NA	NA	NA	0	1114	15534	0
2891	cyanocobalamin	impaired concentration	40	0.009053	10	NA	NA	NA	0	1114	147	0
2891	cyanocobalamin	feelings of guilt	40	0.009018	11	NA	NA	NA	0	1114	515	0
2891	cyanocobalamin	dysphoric mood	40	0.008996	12	NA	NA	NA	0	1114	261	0
2891	cyanocobalamin	slowed thinking	40	0.008996	13	NA	NA	NA	0	1114	15	0
2891	cyanocobalamin	suicidal ideation	40	0.008996	14	NA	NA	NA	0	1114	4497	0
2891	cyanocobalamin	suicide attempt	40	0.008991	15	NA	Behavior and Behavior Mechanisms	NA	0	1114	3503	0
2891	cyanocobalamin	Major Depressive Disorder	40	0.008988	16	NA	NA	NA	0	1114	12375	0
2891	cyanocobalamin	loss of interest	40	0.008929	17	NA	NA	NA	0	1114	412	0
2891	cyanocobalamin	depressed mood	40	0.008923	18	NA	NA	NA	1	1114	3413	0.000220946
2891	cyanocobalamin	pain	40	0.008881	19	NA	Nervous System Diseases	NA	23	1114	407412	5.63e-05
2891	cyanocobalamin	suicide	40	0.008878	20	NA	NA	NA	5	1114	41430	0.000117539
2891	cyanocobalamin	major depressive episode	40	0.008781	21	NA	NA	NA	0	1114	2118	0
2891	cyanocobalamin	depressive episode	40	0.008781	22	NA	NA	NA	0	1114	3616	0
2891	cyanocobalamin	psychomotor agitation	40	0.008747	23	NA	Nervous System Diseases	NA	0	1114	366	0
2891	cyanocobalamin	vomiting	40	0.008494	25	NA	NA	NA	5	1114	47899	0.000102024
2891	cyanocobalamin	encephalopathy	40	0.006941	29	NA	NA	NA	5	1114	31285	0.00015435
2891	cyanocobalamin	Panic	40	0.006478	33	NA	NA	NA	0	1114	11728	0
2891	cyanocobalamin	Neuropathy	40	0.00645	34	NA	NA	NA	22	1114	49213	0.000437332
2891	cyanocobalamin	Neuralgia	40	0.006238	35	NA	NA	NA	1	1114	8937	9.95e-05
2891	cyanocobalamin	Peripheral Neuropathy	40	0.006232	36	NA	NA	NA	12	1114	12250	0.000898742
2891	cyanocobalamin	Fever	40	0.006076	38	NA	NA	NA	1	1114	121673	8.14e-06
2891	cyanocobalamin	nausea	40	0.006042	39	NA	NA	NA	0	1114	42400	0
2895	cyclobenzaprine	staphylococcal infection	9	0.026222	1	Musculo-skeletal system	NA	NA	0	191	1487	0
2895	cyclobenzaprine	Meningitis	9	0.013949	2	Musculo-skeletal system	NA	NA	0	191	41574	0
2895	cyclobenzaprine	symptoms of depression	9	0.012111	4	Musculo-skeletal system	NA	NA	0	191	5025	0
2895	cyclobenzaprine	Endocarditis	9	0.011521	5	Musculo-skeletal system	NA	NA	0	191	26744	0
2895	cyclobenzaprine	congenital heart disease	9	0.01025	6	Musculo-skeletal system	NA	NA	0	191	16724	0
2895	cyclobenzaprine	seizure	9	0.010094	7	Musculo-skeletal system	NA	NA	1	191	44464	2.24e-05
2895	cyclobenzaprine	Fever	9	0.009675	8	Musculo-skeletal system	NA	NA	0	191	121673	0
2895	cyclobenzaprine	heart disease	9	0.009371	9	Musculo-skeletal system	Cardiovascular Diseases	1	0	191	117829	0
2905	cyclopentolate	nausea	2	0.037907	1	NA	NA	NA	1	357	42400	2.34e-05
2905	cyclopentolate	vomiting	2	0.037154	2	NA	NA	NA	1	357	47899	2.07e-05
2907	cyclophosphamide	head and neck cancer	43	0.018929	11	NA	NA	NA	43	38938	13888	0.000814656
2907	cyclophosphamide	melanoma	43	0.018815	12	NA	NA	NA	399	38938	77343	0.00344316
2907	cyclophosphamide	Brain tumors	43	0.015531	14	NA	NA	NA	94	38938	16667	0.00169336
2907	cyclophosphamide	Pancreatic Cancer	43	0.013948	15	NA	NA	NA	34	38938	21017	0.000567414
2907	cyclophosphamide	prostate cancer	43	0.01253	20	NA	NA	NA	130	38938	70494	0.00118936
2907	cyclophosphamide	Small Cell Lung Cancer	43	0.011481	22	NA	NA	NA	681	38938	35212	0.00926922
2907	cyclophosphamide	Colorectal Cancer	43	0.01093	24	NA	NA	NA	49	38938	56591	0.000513196
2907	cyclophosphamide	Mesothelioma	43	0.010756	25	NA	NA	NA	52	38938	11144	0.00103938
2907	cyclophosphamide	Gastric cancer	43	0.010714	26	NA	NA	NA	51	38938	36439	0.000677057
2907	cyclophosphamide	prostate	43	0.010392	27	NA	NA	NA	297	38938	123252	0.00183454
2907	cyclophosphamide	acute lymphoblastic leukemia	43	0.009074	29	NA	NA	NA	463	38938	17963	0.00820369
2907	cyclophosphamide	thyroid cancer	43	0.007614	31	NA	NA	NA	15	38938	12946	0.00028919
2907	cyclophosphamide	Acute Nonlymphocytic Leukemias	43	0.006806	34	NA	NA	NA	0	38938	68	0
2907	cyclophosphamide	glioma	43	0.006742	35	NA	NA	NA	73	38938	27333	0.00110275
2907	cyclophosphamide	pancreas	43	0.006337	38	NA	NA	NA	113	38938	78087	0.000966539
2913	cyproheptadine	itch	12	0.046933	1	NA	NA	NA	6	2095	2716	0.0012487
2913	cyproheptadine	sneezing	12	0.023555	7	NA	NA	NA	3	2095	2355	0.000674612
2913	cyproheptadine	rhinorrhea	12	0.020909	11	NA	NA	NA	0	2095	3008	0
2913	cyproheptadine	Fever	12	0.019193	12	NA	NA	NA	11	2095	121673	8.89e-05
3015	cyproterone	leukemia	5	0.020069	2	Genito-urinary system and sex hormones	Neoplasms	1	1	2493	162204	6.07e-06
3015	cyproterone	Heart Failure	5	0.017215	3	Genito-urinary system and sex hormones	NA	NA	4	2493	107874	3.62e-05
3015	cyproterone	congestive heart failure	5	0.016695	4	Genito-urinary system and sex hormones	NA	NA	2	2493	31902	5.82e-05
3015	cyproterone	hypertension	5	0.016237	5	Genito-urinary system and sex hormones	Cardiovascular Diseases	1	15	2493	278575	5.34e-05
596	cytosine arabinoside	carcinoma	18	0.012979	11	NA	Neoplasms	NA	107	4664	431131	0.000245589
596	cytosine arabinoside	prostate	18	0.012618	12	NA	NA	NA	6	4664	123252	4.69e-05
596	cytosine arabinoside	hypertension	18	0.012477	13	NA	Cardiovascular Diseases	NA	7	4664	278575	2.47e-05
596	cytosine arabinoside	multiple myeloma	18	0.012293	14	NA	Neoplasms	NA	17	4664	24443	0.000584393
596	cytosine arabinoside	prostate cancer	18	0.010467	15	NA	NA	NA	2	4664	70494	2.66e-05
596	cytosine arabinoside	pulmonary arterial hypertension	18	0.010304	17	NA	NA	NA	0	4664	6121	0
596	cytosine arabinoside	connective tissue diseases	18	0.010304	18	NA	NA	NA	0	4664	3302	0
6445226	dabigatran etexilate	Myocardial Infarction	4	0.049756	1	Blood and blood forming organs	NA	NA	13	422	132521	9.78e-05
6445226	dabigatran etexilate	Infarction	4	0.048721	2	Blood and blood forming organs	NA	NA	13	422	170410	7.61e-05
6445226	dabigatran etexilate	angina	4	0.034721	3	Blood and blood forming organs	Cardiovascular Diseases	1	1	422	44561	2.22e-05
6445226	dabigatran etexilate	death	4	0.02866	4	Blood and blood forming organs	NA	NA	18	422	464998	3.87e-05
5281007	dacarbazine	cancer	11	0.036846	1	NA	NA	NA	365	2016	1046154	0.000348347
5281007	dacarbazine	tumor	11	0.020198	3	NA	NA	NA	497	2016	769354	0.000644724
5281007	dacarbazine	Lung Cancer	11	0.018675	4	NA	NA	NA	18	2016	90719	0.000194139
5281007	dacarbazine	ovarian cancer	11	0.017831	5	NA	NA	NA	7	2016	33772	0.000195635
5281007	dacarbazine	breast cancer	11	0.016687	6	NA	NA	NA	15	2016	172576	8.59e-05
5281007	dacarbazine	carcinoma of the cervix	11	0.012305	8	NA	NA	NA	0	2016	4880	0
5281007	dacarbazine	head and neck cancer	11	0.01105	11	NA	NA	NA	1	2016	13888	6.29e-05
2949	danazol	hypertension	9	0.020045	1	Genito-urinary system and sex hormones	Cardiovascular Diseases	1	13	2217	278575	4.63e-05
2949	danazol	cancer	9	0.017354	2	Genito-urinary system and sex hormones	NA	NA	112	2217	1046154	0.000106844
2949	danazol	hyper	9	0.008945	3	Genito-urinary system and sex hormones	NA	NA	4	2217	19045	0.000188164
2949	danazol	PMS	9	0.00881	4	Genito-urinary system and sex hormones	NA	NA	16	2217	3538	0.00278794
2949	danazol	Schizophrenia	9	0.008564	5	Genito-urinary system and sex hormones	NA	NA	1	2217	76505	1.27e-05
2949	danazol	Heart Failure	9	0.008557	6	Genito-urinary system and sex hormones	NA	NA	0	2217	107874	0
2949	danazol	tumor	9	0.008313	7	Genito-urinary system and sex hormones	NA	NA	40	2217	769354	5.18e-05
2949	danazol	infections	9	0.008287	8	Genito-urinary system and sex hormones	Bacterial Infections and Mycoses	1	14	2217	342856	4.06e-05
2949	danazol	breast cancer	9	0.008121	9	Genito-urinary system and sex hormones	NA	NA	52	2217	172576	0.000297583
2951	dantrolene	pain	21	0.030769	1	Musculo-skeletal system	Nervous System Diseases	1	43	2082	407412	0.000105019
2951	dantrolene	cancer	21	0.012229	2	Musculo-skeletal system	NA	NA	21	2082	1046154	2e-05
2951	dantrolene	chronic pain	21	0.011146	3	Musculo-skeletal system	NA	NA	0	2082	20916	0
2951	dantrolene	renal disease	21	0.009812	4	Musculo-skeletal system	Male Urogenital Diseases	1	1	2082	41389	2.3e-05
2951	dantrolene	analgesia	21	0.009626	5	Musculo-skeletal system	NA	NA	9	2082	44678	0.000192509
2951	dantrolene	diabetes	21	0.009237	6	Musculo-skeletal system	NA	NA	8	2082	330561	2.41e-05
2951	dantrolene	postoperative pain	21	0.009181	7	Musculo-skeletal system	NA	NA	0	2082	15542	0
2951	dantrolene	abuse	21	0.0091	8	Musculo-skeletal system	NA	NA	10	2082	87987	0.000111038
2951	dantrolene	edema	21	0.008819	9	Musculo-skeletal system	NA	NA	4	2082	79457	4.91e-05
2951	dantrolene	Heart Failure	21	0.008447	11	Musculo-skeletal system	NA	NA	10	2082	107874	9.1e-05
2951	dantrolene	disease progression	21	0.007738	12	Musculo-skeletal system	NA	NA	2	2082	41856	4.55e-05
2951	dantrolene	hypertension	21	0.00752	13	Musculo-skeletal system	Cardiovascular Diseases	1	19	2082	278575	6.77e-05
2951	dantrolene	acute pain	21	0.007489	14	Musculo-skeletal system	NA	NA	0	2082	4846	0
2951	dantrolene	respiratory depression	21	0.007468	15	Musculo-skeletal system	NA	NA	3	2082	4692	0.000443066
2951	dantrolene	addiction	21	0.007336	16	Musculo-skeletal system	NA	NA	0	2082	26528	0
2951	dantrolene	substance abuse	21	0.00728	17	Musculo-skeletal system	Substance-Related Disorders	1	0	2082	18019	0
2951	dantrolene	short period	21	0.006828	18	Musculo-skeletal system	NA	NA	1	2082	10990	7.65e-05
2951	dantrolene	infections	21	0.006607	19	Musculo-skeletal system	Bacterial Infections and Mycoses	1	5	2082	342856	1.45e-05
2955	dapsone	dermatoses	6	0.015717	1	Antiinfectives for systemic use	NA	NA	60	3540	7017	0.00571592
2955	dapsone	infections	6	0.012412	2	Antiinfectives for systemic use	Bacterial Infections and Mycoses	0	141	3540	342856	0.000407214
2955	dapsone	pain	6	0.011579	3	Antiinfectives for systemic use	Nervous System Diseases	1	56	3540	407412	0.000136288
2955	dapsone	Geriatric	6	0.01087	5	Antiinfectives for systemic use	NA	NA	0	3540	27820	0
2955	dapsone	arthritis	6	0.009882	6	Antiinfectives for systemic use	Musculoskeletal Diseases	1	69	3540	127809	0.000525594
72054	darifenacin	cancer	6	0.014754	2	NA	NA	NA	9	256	1046154	8.6e-06
72054	darifenacin	hyper	6	0.013756	3	NA	NA	NA	0	256	19045	0
72054	darifenacin	Attention Deficit	6	0.012721	4	NA	NA	NA	0	256	17245	0
72054	darifenacin	Hyperactivity Disorder	6	0.012721	5	NA	NA	NA	0	256	14761	0
72054	darifenacin	ADVERSE REACTIONS	6	0.012189	6	NA	NA	NA	0	256	18956	0
213039	darunavir	ADVERSE REACTIONS	7	0.04957	3	NA	NA	NA	1	718	18956	5.08e-05
213039	darunavir	disease progression	7	0.03986	5	NA	NA	NA	4	718	41856	9.4e-05
213039	darunavir	iron overload	7	0.024013	7	NA	NA	NA	0	718	6744	0
3062316	dasatinib	cancer	6	0.019552	1	NA	NA	NA	327	1557	1046154	0.000312206
3062316	dasatinib	tumor	6	0.017232	2	NA	NA	NA	209	1557	769354	0.000271181
3062316	dasatinib	disease progression	6	0.01607	3	NA	NA	NA	53	1557	41856	0.00122233
3062316	dasatinib	metastatic carcinoma	6	0.013414	4	NA	NA	NA	1	1557	3433	0.000200441
3062316	dasatinib	ADVERSE REACTIONS	6	0.010882	5	NA	NA	NA	5	1557	18956	0.000243807
2958	daunorubicin	cancer	6	0.044346	1	Antineoplastic and immunomodulating agents	NA	NA	730	4422	1046154	0.00069534
2958	daunorubicin	tumor	6	0.029702	3	Antineoplastic and immunomodulating agents	NA	NA	543	4422	769354	0.000702246
2958	daunorubicin	lymphoma	6	0.027311	4	Antineoplastic and immunomodulating agents	Neoplasms	0	107	4422	113807	0.000905843
2958	daunorubicin	carcinoma	6	0.022639	5	Antineoplastic and immunomodulating agents	Neoplasms	NA	198	4422	431131	0.000454801
2958	daunorubicin	ovarian cancer	6	0.020232	6	Antineoplastic and immunomodulating agents	NA	NA	23	4422	33772	0.000602552
5493381	deferasirox	infections	3	0.015878	1	Various	Bacterial Infections and Mycoses	1	17	542	342856	4.95e-05
5493381	deferasirox	diabetes	3	0.015035	2	Various	NA	NA	11	542	330561	3.32e-05
5493381	deferasirox	ADVERSE REACTIONS	3	0.013904	3	Various	NA	NA	3	542	18956	0.000153886
2972	deferiprone	infections	3	0.012091	1	Various	Bacterial Infections and Mycoses	1	18	676	342856	5.24e-05
2972	deferiprone	Geriatric	3	0.01126	2	Various	NA	NA	0	676	27820	0
2972	deferiprone	cancer	3	0.008066	3	Various	NA	NA	24	676	1046154	2.29e-05
16136245	degarelix	infections	3	0.012498	2	Antineoplastic and immunomodulating agents	Bacterial Infections and Mycoses	1	2	103	342856	5.83e-06
16136245	degarelix	tumor	3	0.010918	3	Antineoplastic and immunomodulating agents	NA	NA	8	103	769354	1.04e-05
5625	delavirdine	ADVERSE REACTIONS	6	0.029435	3	NA	NA	NA	2	322	18956	0.000103756
2978	delta 9-tetrahydrocannabinol	sickness	8	0.011981	4	NA	NA	NA	0	2792	18581	0
2978	delta 9-tetrahydrocannabinol	anxiety	8	0.011876	5	NA	Behavior and Behavior Mechanisms	NA	73	2792	112590	0.000633082
2978	delta 9-tetrahydrocannabinol	tension	8	0.011513	6	NA	NA	NA	8	2792	78576	9.83e-05
2978	delta 9-tetrahydrocannabinol	seizure	8	0.011257	7	NA	NA	NA	11	2792	44464	0.000232829
2978	delta 9-tetrahydrocannabinol	insomnia	8	0.011108	8	NA	Nervous System Diseases	NA	5	2792	12333	0.000330688
137	delta-aminolevulinic acid	dermatoses	2	0.03626	1	NA	NA	NA	0	2292	7017	0
137	delta-aminolevulinic acid	dermatitis	2	0.025117	2	NA	Skin and Connective Tissue Diseases	NA	1	2292	40980	2.31e-05
2983	demeclocycline	soft tissue infections	42	0.009637	42	NA	NA	NA	0	257	3067	0
3425	depsipeptide	cancer	3	0.021023	1	NA	NA	NA	168	792	1046154	0.000160492
3425	depsipeptide	carcinoma	3	0.014517	3	NA	Neoplasms	NA	34	792	431131	7.87e-05
2973	desferrioxamine	PMS	14	0.013736	2	NA	NA	NA	1	3288	3538	0.00014652
2973	desferrioxamine	ADVERSE REACTIONS	14	0.011157	3	NA	NA	NA	4	3288	18956	0.000179856
2973	desferrioxamine	tumor	14	0.0094	4	NA	NA	NA	154	3288	769354	0.000199356
2973	desferrioxamine	hyper	14	0.008086	7	NA	NA	NA	2	3288	19045	8.96e-05
2973	desferrioxamine	seizure	14	0.007805	8	NA	NA	NA	2	3288	44464	4.19e-05
2973	desferrioxamine	headaches	14	0.007769	9	NA	NA	NA	0	3288	14744	0
2973	desferrioxamine	weight loss	14	0.00749	11	NA	NA	NA	3	3288	55053	5.14e-05
2973	desferrioxamine	fall in blood pressure	14	0.007422	12	NA	NA	NA	0	3288	2124	0
2973	desferrioxamine	Geriatric	14	0.007331	14	NA	NA	NA	0	3288	27820	0
42113	desflurane	infections	4	0.021672	1	Nervous system	Bacterial Infections and Mycoses	1	3	1653	342856	8.71e-06
42113	desflurane	hypertension	4	0.020782	2	Nervous system	Cardiovascular Diseases	1	35	1653	278575	0.000124914
42113	desflurane	pain	4	0.011511	3	Nervous system	Nervous System Diseases	0	123	1653	407412	0.000300776
42113	desflurane	glaucoma	4	0.011152	4	Nervous system	Eye Diseases	1	0	1653	41335	0
2995	desipramine	staphylococcal infection	10	0.035727	1	Nervous system	NA	NA	0	5174	1487	0
2995	desipramine	Meningitis	10	0.018787	2	Nervous system	NA	NA	0	5174	41574	0
2995	desipramine	symptoms of depression	10	0.015783	3	Nervous system	NA	NA	12	5174	5025	0.00117797
2995	desipramine	Endocarditis	10	0.015641	4	Nervous system	NA	NA	0	5174	26744	0
2995	desipramine	congenital heart disease	10	0.013986	5	Nervous system	NA	NA	0	5174	16724	0
2995	desipramine	tuberculosis	10	0.012263	6	Nervous system	Bacterial Infections and Mycoses	1	4	5174	145756	2.65e-05
2995	desipramine	Fever	10	0.012234	7	Nervous system	NA	NA	1	5174	121673	7.88e-06
2995	desipramine	depressions	10	0.011751	8	Nervous system	Behavior and Behavior Mechanisms	0	27	5174	5023	0.00265487
2995	desipramine	Endogenous depression	10	0.011751	9	Nervous system	NA	NA	34	5174	1484	0.00513285
2995	desipramine	Group B	10	0.011751	10	Nervous system	NA	NA	3	5174	54327	5.04e-05
124087	desloratadine	allergic reactions	12	0.02564	6	Respiratory system	Immune System Diseases	NA	10	425	9049	0.00105664
124087	desloratadine	asthma	12	0.018357	7	Respiratory system	NA	NA	50	425	109129	0.000456604
124087	desloratadine	conjunctivitis	12	0.01644	9	Respiratory system	Eye Diseases	1	7	425	8795	0.000759796
124087	desloratadine	angioedema	12	0.016044	10	Respiratory system	Cardiovascular Diseases	1	5	425	3964	0.00114051
124087	desloratadine	Allergic conjunctivitis	12	0.015847	11	Respiratory system	NA	NA	7	425	1320	0.00402762
124087	desloratadine	Fever	12	0.015672	12	Respiratory system	NA	NA	2	425	121673	1.64e-05
12536	desonide	acne	4	0.035893	3	NA	NA	NA	1	83	11303	8.78e-05
12536	desonide	psoriasis	4	0.034021	4	NA	Skin and Connective Tissue Diseases	NA	3	83	26755	0.000111794
125017	desvenlafaxine	nontropical sprue	17	0.014751	1	NA	NA	NA	0	170	110	0
125017	desvenlafaxine	sprue	17	0.014751	2	NA	NA	NA	0	170	1928	0
125017	desvenlafaxine	comatose	17	0.014486	3	NA	NA	NA	0	170	3997	0
60612	dexmedetomidine	cancer	1	0.013331	1	NA	NA	NA	28	2170	1046154	2.67e-05
30623	dexrazoxane	carcinoma	6	0.020312	2	Various	Neoplasms	1	4	417	431131	9.27e-06
30623	dexrazoxane	lymphoma	6	0.019921	3	Various	Neoplasms	NA	11	417	113807	9.63e-05
30623	dexrazoxane	infections	6	0.014079	4	Various	Bacterial Infections and Mycoses	1	3	417	342856	8.74e-06
30623	dexrazoxane	prostate	6	0.011822	6	Various	NA	NA	2	417	123252	1.62e-05
2140	diatrizoate	type 2 diabetes	139	0.024912	2	NA	NA	NA	1	1304	65540	1.5e-05
2140	diatrizoate	insulin dependent diabetes	139	0.020178	3	NA	NA	NA	0	1304	19750	0
2140	diatrizoate	ketoacidosis	139	0.011829	8	NA	NA	NA	0	1304	5013	0
2140	diatrizoate	diabetic ketoacidosis	139	0.01164	9	NA	Nutritional and Metabolic Diseases	NA	0	1304	3441	0
2140	diatrizoate	osteoporosis	139	0.009046	12	NA	Musculoskeletal Diseases	NA	0	1304	45974	0
2140	diatrizoate	nursing	139	0.008987	13	NA	NA	NA	1	1304	194614	5.1e-06
2140	diatrizoate	hypertension	139	0.008966	14	NA	Cardiovascular Diseases	NA	10	1304	278575	3.57e-05
2140	diatrizoate	carcinogenicity	139	0.00812	16	NA	NA	NA	0	1304	9934	0
2140	diatrizoate	fertilization	139	0.00808	17	NA	NA	NA	0	1304	39028	0
2140	diatrizoate	thoracic	139	0.007655	19	NA	NA	NA	8	1304	100113	7.89e-05
2140	diatrizoate	ESRD	139	0.007347	22	NA	NA	NA	0	1304	10241	0
2140	diatrizoate	osteoporotic fracture	139	0.006888	26	NA	NA	NA	0	1304	1660	0
2140	diatrizoate	hyperprolactinemia	139	0.006566	28	NA	NA	NA	0	1304	4102	0
2140	diatrizoate	BMD	139	0.006564	29	NA	NA	NA	0	1304	19854	0
2140	diatrizoate	disease progression	139	0.006256	35	NA	NA	NA	0	1304	41856	0
2140	diatrizoate	postmenopausal osteoporosis	139	0.005799	39	NA	NA	NA	0	1304	3340	0
2140	diatrizoate	osteitis deformans	139	0.005739	40	NA	NA	NA	0	1304	315	0
2140	diatrizoate	disease of bone	139	0.00543	52	NA	NA	NA	0	1304	1861	0
2140	diatrizoate	adverse event	139	0.005412	53	NA	NA	NA	2	1304	13290	0.000137061
2140	diatrizoate	osteitis	139	0.005174	56	NA	Bacterial Infections and Mycoses	NA	0	1304	3656	0
2140	diatrizoate	essential hypertension	139	0.005138	57	NA	NA	NA	0	1304	20460	0
3016	diazepam	insomnia	30	0.019233	3	NA	Nervous System Diseases	NA	99	17662	12333	0.00331148
3016	diazepam	mental disorder	30	0.016243	5	NA	NA	NA	1	17662	5075	4.4e-05
3016	diazepam	short period	30	0.015776	6	NA	NA	NA	20	17662	10990	0.000698519
3016	diazepam	sleep disturbance	30	0.01384	9	NA	NA	NA	12	17662	4568	0.000540103
3016	diazepam	Gastaut syndrome	30	0.013722	10	NA	NA	NA	13	17662	925	0.000699903
3016	diazepam	partial seizures	30	0.0096	16	NA	NA	NA	54	17662	4819	0.00240781
3016	diazepam	LGS	30	0.009351	18	NA	NA	NA	3	17662	784	0.000162663
3016	diazepam	respiratory depression	30	0.009227	19	NA	NA	NA	168	17662	4692	0.00757234
3016	diazepam	Adjuvant Treatment	30	0.008573	20	NA	NA	NA	0	17662	8672	0
3016	diazepam	hepatic failure	30	0.007438	22	NA	NA	NA	20	17662	7731	0.000788239
3016	diazepam	anemia	30	0.006098	25	NA	Hemic and Lymphatic Diseases	NA	15	17662	81387	0.000151463
3016	diazepam	PMS	30	0.005988	26	NA	NA	NA	15	17662	3538	0.000708048
3016	diazepam	sleepiness	30	0.005228	29	NA	NA	NA	20	17662	8815	0.000755944
3016	diazepam	disease progression	30	0.00509	30	NA	NA	NA	2	17662	41856	3.36e-05
3019	diazoxide	bronchitis	10	0.01518	1	NA	Respiratory Tract Diseases	NA	0	2871	18301	0
3019	diazoxide	seizure	10	0.014886	2	NA	NA	NA	15	2871	44464	0.000316991
3019	diazoxide	asthma	10	0.012947	4	NA	NA	NA	6	2871	109129	5.36e-05
3019	diazoxide	chronic bronchitis	10	0.012116	5	NA	Respiratory Tract Diseases	NA	0	2871	8859	0
3019	diazoxide	emphysema	10	0.011667	6	NA	NA	NA	0	2871	18186	0
3019	diazoxide	pulmonary disease	10	0.01069	7	NA	NA	NA	0	2871	36701	0
3019	diazoxide	epilepsy	10	0.010024	8	NA	NA	NA	11	2871	70834	0.000149266
3019	diazoxide	chronic obstructive pulmonary disease	10	0.008439	10	NA	Respiratory Tract Diseases	NA	0	2871	27542	0
3032	diclofenac	juvenile rheumatoid arthritis	24	0.019888	6	NA	Musculoskeletal Diseases	NA	3	7968	3009	0.000273373
3032	diclofenac	hypertension	24	0.012899	15	NA	Cardiovascular Diseases	NA	118	7968	278575	0.000411975
3032	diclofenac	glaucoma	24	0.012865	16	NA	Eye Diseases	NA	28	7968	41335	0.000568239
3032	diclofenac	conjunctivitis	24	0.010784	18	NA	Eye Diseases	NA	20	7968	8795	0.00119453
3032	diclofenac	bursitis	24	0.010341	19	NA	Musculoskeletal Diseases	NA	6	7968	2124	0.000594884
3032	diclofenac	ocular hypertension	24	0.009991	20	NA	NA	NA	6	7968	3709	0.000514095
3032	diclofenac	ADVERSE REACTIONS	24	0.009298	21	NA	NA	NA	68	7968	18956	0.00253202
3032	diclofenac	elevated intraocular pressure	24	0.00844	22	NA	NA	NA	0	7968	1559	0
3032	diclofenac	tendinitis	24	0.008245	24	NA	NA	NA	17	7968	1913	0.00172344
3040	dicloxacillin	pneumoniae	2	0.027975	2	NA	NA	NA	11	614	41253	0.000262806
3042	dicyclomine	ulcer	2	0.031635	1	Alimentary tract and metabolism	NA	NA	2	226	73101	2.73e-05
3042	dicyclomine	pain	2	0.021039	2	Alimentary tract and metabolism	Nervous System Diseases	1	14	226	407412	3.43e-05
3043	didanosine	ADVERSE REACTIONS	8	0.041006	6	NA	NA	NA	14	1749	18956	0.000676623
7029	diethylpropion	pain	5	0.020112	1	Alimentary tract and metabolism	Nervous System Diseases	1	1	206	407412	2.45e-06
7029	diethylpropion	diabetes	5	0.018845	2	Alimentary tract and metabolism	NA	NA	8	206	330561	2.42e-05
7029	diethylpropion	bleeding	5	0.017987	3	Alimentary tract and metabolism	NA	NA	0	206	137388	0
7029	diethylpropion	infections	5	0.015062	5	Alimentary tract and metabolism	Bacterial Infections and Mycoses	1	1	206	342856	2.91e-06
3062	digoxin	bronchitis	10	0.043491	1	NA	Respiratory Tract Diseases	NA	10	10347	18301	0.000349186
3062	digoxin	asthma	10	0.036259	2	NA	NA	NA	26	10347	109129	0.000217664
3062	digoxin	chronic bronchitis	10	0.034669	3	NA	Respiratory Tract Diseases	NA	5	10347	8859	0.000260403
3062	digoxin	emphysema	10	0.033767	4	NA	NA	NA	4	10347	18186	0.000140208
3062	digoxin	pulmonary disease	10	0.030774	5	NA	NA	NA	42	10347	36701	0.000893503
3062	digoxin	hypertension	10	0.025879	6	NA	Cardiovascular Diseases	NA	559	10347	278575	0.00193853
3062	digoxin	chronic obstructive pulmonary disease	10	0.024304	7	NA	Respiratory Tract Diseases	NA	33	10347	27542	0.000871724
3062	digoxin	arrhythmias	10	0.020918	8	NA	Cardiovascular Diseases	NA	619	10347	41007	0.0122007
3062	digoxin	hyperplasia	10	0.020115	9	NA	NA	NA	9	10347	70274	0.000111646
3062	digoxin	bronchospasm	10	0.017068	10	NA	Respiratory Tract Diseases	NA	7	10347	4128	0.000483826
3075	diltiazem	ventricular tachycardia	24	0.025975	4	Cardiovascular system	Cardiovascular Diseases	0	65	8020	17755	0.0025282
3075	diltiazem	disease progression	24	0.02325	5	Cardiovascular system	NA	NA	5	8020	41856	0.000100259
3075	diltiazem	PMS	24	0.013187	10	Cardiovascular system	NA	NA	1	8020	3538	8.65e-05
3075	diltiazem	sustained ventricular tachycardia	24	0.013002	11	Cardiovascular system	NA	NA	8	8020	2575	0.000755644
3075	diltiazem	death	24	0.011244	14	Cardiovascular system	NA	NA	253	8020	464998	0.00053515
3075	diltiazem	sudden death	24	0.010644	15	Cardiovascular system	NA	NA	41	8020	17821	0.00158915
3075	diltiazem	thalassemia	24	0.007484	17	Cardiovascular system	Hemic and Lymphatic Diseases	1	0	8020	11989	0
3075	diltiazem	fibrosis	24	0.007449	18	Cardiovascular system	NA	NA	24	8020	118486	0.00018975
3075	diltiazem	tumor	24	0.007111	19	Cardiovascular system	NA	NA	68	8020	769354	8.75e-05
3075	diltiazem	anemia	24	0.006899	20	Cardiovascular system	Hemic and Lymphatic Diseases	NA	7	8020	81387	7.83e-05
3075	diltiazem	heart disease	24	0.006778	21	Cardiovascular system	Cardiovascular Diseases	NA	253	8020	117829	0.00201439
3075	diltiazem	hyper	24	0.006697	22	Cardiovascular system	NA	NA	9	8020	19045	0.000332643
3075	diltiazem	iron overload	24	0.006582	23	Cardiovascular system	NA	NA	0	8020	6744	0
3075	diltiazem	headaches	24	0.006541	24	Cardiovascular system	NA	NA	17	8020	14744	0.000747351
679	dimethyl sulphoxide	pain	4	0.008297	2	NA	Nervous System Diseases	NA	13	1201	407412	3.18e-05
679	dimethyl sulphoxide	Urinary tract infections	4	0.008112	3	NA	NA	NA	0	1201	14960	0
679	dimethyl sulphoxide	cancer	4	0.007019	4	NA	NA	NA	30	1201	1046154	2.86e-05
3100	diphenhydramine	rhinitis	18	0.036314	3	NA	Respiratory Tract Diseases	NA	36	3037	19859	0.0015748
3100	diphenhydramine	allergic rhinitis	18	0.033637	5	NA	NA	NA	31	3037	12186	0.00204055
3100	diphenhydramine	Vasomotor rhinitis	18	0.014732	14	NA	NA	NA	0	3037	607	0
3100	diphenhydramine	nasal congestion	18	0.013202	15	NA	NA	NA	2	3037	1438	0.000447127
3100	diphenhydramine	perennial allergic rhinitis	18	0.013034	17	NA	NA	NA	2	3037	828	0.000517732
3105	dipivefrin	pain	9	0.016611	1	Sensory organs	Nervous System Diseases	1	0	94	407412	0
3105	dipivefrin	hypertension	9	0.015984	2	Sensory organs	Cardiovascular Diseases	1	17	94	278575	6.1e-05
3105	dipivefrin	infections	9	0.015926	3	Sensory organs	Bacterial Infections and Mycoses	1	0	94	342856	0
3105	dipivefrin	bleeding	9	0.015551	4	Sensory organs	NA	NA	0	94	137388	0
3105	dipivefrin	diabetes	9	0.015362	5	Sensory organs	NA	NA	2	94	330561	6.05e-06
3105	dipivefrin	weight loss	9	0.01314	6	Sensory organs	NA	NA	0	94	55053	0
3105	dipivefrin	conjunctivitis	9	0.011127	8	Sensory organs	Eye Diseases	0	3	94	8795	0.00033761
3105	dipivefrin	Fever	9	0.010192	9	Sensory organs	NA	NA	0	94	121673	0
3108	dipyridamole	hypertension	14	0.018019	1	NA	Cardiovascular Diseases	NA	304	7285	278575	0.00106459
3108	dipyridamole	bleeding	14	0.013647	2	NA	NA	NA	299	7285	137388	0.00207101
3108	dipyridamole	pain	14	0.012403	3	NA	Nervous System Diseases	NA	396	7285	407412	0.000955827
3108	dipyridamole	infections	14	0.012203	4	NA	Bacterial Infections and Mycoses	NA	20	7285	342856	5.71e-05
3108	dipyridamole	diabetes	14	0.01121	5	NA	NA	NA	245	7285	330561	0.000725709
3108	dipyridamole	Infarction	14	0.009118	6	NA	NA	NA	883	7285	170410	0.00499401
3108	dipyridamole	weight loss	14	0.009051	7	NA	NA	NA	5	7285	55053	8.02e-05
3108	dipyridamole	Myocardial Infarction	14	0.008955	8	NA	NA	NA	782	7285	132521	0.00562493
3108	dipyridamole	Fever	14	0.008258	9	NA	NA	NA	24	7285	121673	0.000186142
3108	dipyridamole	angina	14	0.007818	10	NA	Cardiovascular Diseases	NA	562	7285	44561	0.0109586
3108	dipyridamole	death	14	0.007492	11	NA	NA	NA	527	7285	464998	0.0011171
3108	dipyridamole	ADVERSE REACTIONS	14	0.007042	12	NA	NA	NA	16	7285	18956	0.000610105
3108	dipyridamole	cancer	14	0.006606	13	NA	NA	NA	167	7285	1046154	0.000158554
3108	dipyridamole	tumor	14	0.006462	14	NA	NA	NA	125	7285	769354	0.000160976
2881	disodium cromoglycate	ulcer	19	0.021644	1	NA	NA	NA	5	1429	73101	6.71e-05
2881	disodium cromoglycate	rhinitis	19	0.019532	2	NA	Respiratory Tract Diseases	NA	79	1429	19859	0.00372483
2881	disodium cromoglycate	PMS	19	0.019384	3	NA	NA	NA	0	1429	3538	0
2881	disodium cromoglycate	allergic rhinitis	19	0.01775	4	NA	NA	NA	52	1429	12186	0.00383396
2881	disodium cromoglycate	seasonal allergic rhinitis	19	0.017497	5	NA	NA	NA	14	1429	1476	0.00484261
2881	disodium cromoglycate	Colitis	19	0.014325	9	NA	NA	NA	27	1429	44493	0.000588299
2881	disodium cromoglycate	remission	19	0.014244	10	NA	NA	NA	12	1429	83462	0.000141378
2881	disodium cromoglycate	Ulcerative Colitis	19	0.014014	11	NA	NA	NA	26	1429	26987	0.000915815
2881	disodium cromoglycate	allergic reactions	19	0.009985	16	NA	Immune System Diseases	NA	25	1429	9049	0.00239166
2881	disodium cromoglycate	perennial allergic rhinitis	19	0.009577	18	NA	NA	NA	2	1429	828	0.000886918
3114	disopyramide	fibrillation	10	0.024794	3	Cardiovascular system	NA	NA	236	1704	58217	0.00395409
3114	disopyramide	hypertension	10	0.019807	5	Cardiovascular system	Cardiovascular Diseases	0	13	1704	278575	4.64e-05
3114	disopyramide	atrial fibrillation	10	0.019491	6	Cardiovascular system	Cardiovascular Diseases	NA	137	1704	39367	0.00334685
3114	disopyramide	infections	10	0.015482	7	Cardiovascular system	Bacterial Infections and Mycoses	1	3	1704	342856	8.71e-06
3114	disopyramide	flutter	10	0.014385	10	Cardiovascular system	NA	NA	46	1704	6629	0.00555086
36811	dobutamine	Myocardial Infarction	7	0.029019	1	Cardiovascular system	NA	NA	1160	7508	132521	0.0083532
36811	dobutamine	Infarction	7	0.02861	2	Cardiovascular system	NA	NA	1276	7508	170410	0.00722365
36811	dobutamine	angina	7	0.019438	3	Cardiovascular system	Cardiovascular Diseases	0	342	7508	44561	0.00661163
36811	dobutamine	infections	7	0.01731	5	Cardiovascular system	Bacterial Infections and Mycoses	1	16	7508	342856	4.57e-05
36811	dobutamine	thrombosis	7	0.015655	6	Cardiovascular system	NA	NA	20	7508	96943	0.000191514
36811	dobutamine	stroke	7	0.014589	7	Cardiovascular system	Nervous System Diseases	1	519	7508	145958	0.00339333
3143	docetaxel	tumor	25	0.018719	4	Antineoplastic and immunomodulating agents	NA	NA	2231	8937	769354	0.00287478
3143	docetaxel	sarcomas	25	0.018571	5	Antineoplastic and immunomodulating agents	NA	NA	54	8937	16874	0.00209652
3143	docetaxel	Erythema	25	0.014892	6	Antineoplastic and immunomodulating agents	NA	NA	39	8937	22108	0.00125782
3143	docetaxel	fungal infection	25	0.012458	10	Antineoplastic and immunomodulating agents	NA	NA	2	8937	6785	0.000127226
3143	docetaxel	acute lymphoblastic leukemia	25	0.01078	12	Antineoplastic and immunomodulating agents	NA	NA	3	8937	17963	0.000111537
3143	docetaxel	leukemia	25	0.010106	13	Antineoplastic and immunomodulating agents	Neoplasms	0	85	8937	162204	0.000496913
3143	docetaxel	ADVERSE REACTIONS	25	0.009606	17	Antineoplastic and immunomodulating agents	NA	NA	70	8937	18956	0.0025159
[truncated: 3,688 more rows]
